# Supplementary material for: Activating Transcription Factor 3 (ATF3) is a Highly Conserved Pro-regenerative Transcription Factor in the Vertebrate Nervous System
Source: Front Cell Dev Biol. 2022 Mar 8;10:824036. doi: 10.3389/fcell.2022.824036 (PMC8957905; doi:10.3389/fcell.2022.824036)
Supplement: Supplementary file 1 [file Table2.XLS]

## Sheet: DE_genes_zfishlamp_genecards_10
gene	zfish	lamprey
ARG2	2	3.42
ATF3	3.57	5.1
C8orf76	-2.55	1.57
CCNA2	-4.09	3.1
CCNB2	-6.08	1.73
CDH23	2.34	-3.07
CELA2A	-3.32	-2.35
DAO	1.81	-2.5
DDX18	-1.9	1.64
ENTPD2	2.14	-4.64
GEMIN4	-1.99	1.67
HSP90B1	-2.85	1.74
INS	2.1	-3.74
LEPR	1.97	4.3
MMP9	3.05	-2.43
MPZ	1.91	-4.84
PDIA4	-2.94	1.98
PLXND1	2.02	1.41
PRMT7	-3.6	1.78
PUS1	-2.25	1.52
RPL7L1	-2.4	1.83
S100A1	-6.09	-2.12
SHMT1	-3.52	1.58
SLIT3	2.68	-3.29
SMAD2	-2.78	1.48325
THBS3	1.81	1.88
TK1	-3.56	1.48
TNFAIP6	2.97	-2.53
TRAF3IP1	-2.15	-2.45
TRMT11	-2.45	1.53
WDR75	-2.68	1.59
ZAR1	-7.83	-2.63
ZFAND5	-2.35	1.56
ZMYND19	-2.43	1.87
ZP3	-9.12	-2.22
