# Supplementary material for: Activating Transcription Factor 3 (ATF3) is a Highly Conserved Pro-regenerative Transcription Factor in the Vertebrate Nervous System
Source: Front Cell Dev Biol. 2022 Mar 8;10:824036. doi: 10.3389/fcell.2022.824036 (PMC8957905; doi:10.3389/fcell.2022.824036)
Supplement: Supplementary file 2 [file Table1.XLSX]

## Sheet: Input
Mouse	Rat	Zebrafish	Lamprey
A2M	AATF	AANAT	ACTL6A
AAK1	AATK	ACADM	ACTN1
AARD	ABCA2	ACOT1	ACVR1
ABAT	ABCB1	ACTC1	ADAM10
ABCA1	ABCD2	ACTR5	ADAR
ABCB1	ABCD3	ADA	PLIN2
ABCC4	ABCE1	ADAM8	ADORA2A
ABCC9	ABCG1	ADPRHL1	ADRA2A
ABCG2	ABCG2	AGPAT4	ADRB1
ABCG4	ABHD14B	AGR2	ADRB2
ABHD2	ABHD3	AHCY	ACAN
ABHD3	ABHD4	AK9	ALOX5
ABHD8	ABHD8	ALDOA	AMPD3
ACER2	ACBD5	ALG1	AMT
ACER3	ACOT9	ALG3	ANGPT1
ACHE	ACSF2	ALKBH5	ANGPT2
ACLY	ACSL4	AMY2A	ANPEP
ACSL3	ACSM5	AMY2B	ANXA7
ACSL5	ACSS1	ANKFY1	APOB
ACSL6	ACTN1	ANXA2	FAS
ACSS2	ACYP2	ANXA4	ARF4
ACTA2	ADA	APEX1	ARF6
ACTN1	ADAMTS1	AQP9	ARG2
ACTN4	ADAP1	ARG2	RHOA
ACTR10	ADD3	ARIH1	RHOB
ACTR3B	ADI1	ARNTL2	ASL
ACVR1C	ADM	ARPC5	ATF3
ACVRL1	ADRB2	ASCL1	ATP12A
ADAM10	ADSL	ASNS	ATP5PF
ADAM12	AEBP1	ASZ1	ATP6V0A1
ADAM17	AEN	ATF3	TNFRSF17
ADAM22	AGAP1	ATG4C	BDH1
ADAM23	AGFG1	ATIC	BDNF
ADAM9	AGL	ATP1B1	CFB
ADAMTS1	AGRN	ATP2A2	BMP2
ADAMTS5	AHCY	ATP5A1	DST
ADAMTS9	AHCYL1	B4GALT1	BPGM
ADAP2	AHCYL2	BAIAP2L1	C1QBP
ADARB2	AIMP1	BCAN	C1QC
ADCY2	AIMP2	BCS1L	C3
ADCY5	AK2	BLNK	C3AR1
ADCY7	AKAP12	BRD2	FMNL1
ADCY9	AKAP6	BSG	PTTG1IP
ADD2	ALCAM	BTC	CALB2
ADIPOR1	ALDH16A1	BTG4	CALD1
ADIPOR2	ALDH18A1	C16orf72	CALR
ADRBK1	ALDH1A2	C17orf85	CASP3
AEBP1	ALDH6A1	C18orf25	CASR
AFAP1L2	ALDOC	C18orf8	CAV3
AFF1	ALG12	C3orf17	RUNX2
AFF3	ANGPTL4	C4orf27	RUNX1
AGA	ANK2	C4orf29	CCNA2
AGPAT5	ANKRD28	C5orf34	CCNE1
AHCYL1	ANKRD49	C8orf76	CD22
AHI1	ANO6	C9orf114	CD27
AHNAK	ANXA1	C9orf156	ENTPD2
AHR	ANXA11	C9orf9	CD40
AIF1	ANXA2	CAD	CDH8
AIF1L	ANXA7	CAP1	CDH15
AIFM3	AP1S1	CAPRIN2	CDK2
AJAP1	AP2S1	CASP2	CDK9
AK2	APBA2	CASP7	CEBPA
AK4	APBB1	CAT	CENPE
AK5	APBB2	CBX2	CHAD
AKAP13	APC2	CCDC146	CLTC
AKAP5	APLN	CCDC24	CNGB1
AKR1B1	APLNR	CCDC65	CNTFR
AKR1B10	APOE	CCNA1	COL1A1
ALDH1L2	APPL2	CCNA2	COL1A2
ALDH5A1	APRT	CCNB1	COL5A1
ALDOC	AQP4	CCNB2	COL9A3
ALG5	AR	CCNH	COL10A1
ALOX5AP	ARAF	CD53	COL11A1
AMDHD2	ARF1	CDC20	COL12A1
AMOTL1	ARF4	CDC27	COL16A1
AMPD2	ARF6	CDC5L	CPB2
AMPD3	ARFRP1	CDH1	CPT1A
AMPH	ARG1	CDH2	CREM
AMY1A	ARHGAP11A	CDH23	CRHR2
ANAPC1	ARHGAP24	CDK7	CSF1R
ANG	ARHGAP5	CELA2A	CSF3R
ANKRD12	ARL11	CENPK	CSNK2A1
ANKRD13A	ARNT2	CENPN	CTNNB1
ANKRD13D	ARPC1B	CLDN4	CTRB1
ANKRD28	ARPC2	CLDN6	CTSL
ANKRD29	ARPC3	CLEC4E	CTSZ
ANKRD34B	ARPC5	CNOT6	CYP1A1
ANKRD6	ASCC2	CRHBP	CYP2J2
ANKS1B	ASNS	CRYBB2	CYP4B1
ANLN	ASPA	CRYGA	CYP7A1
ANO4	ASRGL1	CSTF3	CYP8B1
ANO6	ASS1	CTHRC1	CYP17A1
ANP32B	ASTN1	CTRB2	DAO
ANP32E	ATF1	CYB5A	DCK
ANXA1	ATF4	CYP11A1	DDOST
ANXA11	ATIC	DAO	DMXL1
ANXA2	ATL1	DAZ2	DHFR
ANXA3	ATL2	DCAF10	DLX5
ANXA4	ATL3	DCTD	DMBT1
ANXA7	ATP11A	DCTPP1	SARDH
AP1S2	ATP1A1	DCUN1D5	DNASE1L3
APAF1	ATP1A2	DDX18	DNMT3A
APCDD1	ATP1A3	DDX19B	DOK1
APLNR	ATP1B1	DDX27	DPP6
APLP1	ATP1B2	DDX39A	DR1
APLP2	ATP2B2	DET1	DRG2
APOD	ATP6V0E1	DLL1	TYMP
APOOL	ATRN	DNMT1	EDN2
APRT	ATRNL1	DPYSL5	EIF2D
AR	AUTS2	DTL	EFNB3
ARAF	AXIN2	E2F6	MEGF6
ARAP3	AXL	ECD	EGR1
ARF6	B3GALNT1	ECT2	EIF2S1
ARHGAP11A	B3GNT2	EFNB1	EIF4E
ARHGAP12	BAALC	EIF1B	SLC29A1
ARHGAP17	BACE1	EIF6	EPAS1
ARHGAP18	BAG1	ELAC1	STOM
ARHGAP20	BAG3	ELAVL4	EPRS1
ARHGAP25	BAX	ENTPD2	EPS8
ARHGAP29	BAZ1A	ENTPD3	FBL
ARHGAP30	BCAN	EOMES	EXT1
ARHGAP31	BCS1L	EPHX1	EXT2
ARHGAP6	BHLHE40	ERBB2	F2
ARHGDIA	BHLHE41	ETFA	F2R
ARHGDIG	BID	EXOSC6	F2RL1
ARHGEF4	BIN1	F3	F5
ARHGEF7	BIN3	F8A1	F7
ARHGEF9	BIRC2	FAM65C	FABP1
ARMC8	BMP4	FANCA	FABP3
ARPC1B	BMPR1A	FBL	FAU
ARPC2	BNIP2	FBXL14	FBLN2
ARPC3	BOP1	FBXO15	FGF3
ARPC5	BRSK1	FBXO5	FGF5
ARPP21	BTBD2	FECH	GPC5
ARRDC4	BTBD3	FEN1	FGL1
ARSG	BTG2	FGB	FHL2
ASAH1	BUB3	FGF16	FKBP4
ASAH2	BUD31	FGFBP3	FOXG1
ASB13	BZW1	FGFR4	FOXF1
ASNSD1	C11orf87	FGG	FOXF2
ASPH	C12orf45	FICD	FOXI1
ASXL1	C14orf37	FKBP9	FOXJ1
ASXL3	C17orf75	FNBP1L	FLNC
ATAD1	C19orf24	FOXA2	FMO5
ATAD2	C19orf43	FOXN4	FOS
ATCAY	C1orf198	FURIN	FOSL2
ATF1	C1QB	FUT7	FTH1
ATF5	C1QC	FZD2	GABBR1
ATF7IP	C1QL1	G3BP1	B4GALNT1
ATG2B	C1S	GABRA4	GALK2
ATG4A	C20orf194	GALC	GALNT3
ATG4C	C20orf24	GDF9	GALT
ATL1	C21orf2	GEM	GARS1
ATL2	C21orf91	GEMIN4	GAS2
ATP13A3	C2orf88	GFER	GBP1
ATP1A2	C3	GINS3	GBP2
ATP1A3	C3orf58	GJA9	GCNT1
ATP1B1	C3orf67	GLRX5	GDF1
ATP2A2	C6orf136	GMNN	GJA3
ATP2B2	C8orf46	GOPC	GLE1
ATP2C1	C9orf89	GPI	GLO1
ATP6V0E1	CA14	GPS2	GLP1R
ATP6V1G2	CACNB2	GRN	GLRA2
ATP7A	CAD	GSX1	GP2
ATP8A1	CADPS	GTF2A1	GPR18
ATP8B1	CALCA	GTF3C5	MCHR1
ATP9A	CALCOCO1	GTSF1	GRB10
ATPAF1	CALU	GUCY1A3	GRB14
AUH	CAMK2G	HABP4	GRN
AXL	CAMKK1	HBE1	GRM7
AZIN1	CAMTA1	HEY1	GSTA1
B2M	CAPG	HIST1H3A	GTF2F2
B3GALT1	CAPN2	HM13	GTF3A
B3GAT1	CARHSP1	HMMR	GUCY1A2
B4GALNT4	CARS	HNMT	H1-0
BACH1	CBLB	HOXA11	H1-5
BAG4	CCDC127	HOXB13	H2AX
BAIAP3	CCDC80	HOXC13	HDC
BAK1	CCDC92	HPRT1	HNRNPL
BAMBI	CCND1	HPX	HRG
BANF1	CCNG1	HSD17B12	HSPA5
BAX	CCNG2	HSD3B7	HTR4
BBOX1	CCNI	HSP90B1	TNC
BBS4	CCPG1	HSPD1	IARS1
BCAN	CCRN4L	HYOU1	IGFBP3
BCKDHB	CCT3	IDH3A	IGFBP5
BCL10	CCT4	IDH3G	CCN1
BCL11A	CCT5	IFI44	IKBKB
BCL11B	CCT6A	IFRD2	IL6
BCL2L11	CD302	IFT122	CXCL8
BCL7A	CD36	IGF1R	ILF3
BEND6	CD38	IMP4	IMPDH1
BEX2	CD44	IMPDH2	INHBA
BEX4	CD53	INS	INHBB
BGN	CD63	IRF6	INS
BICC1	CD82	IRF7	ITGB1
BICD1	CD83	JMJD6	ITPKB
BIN3	CD99L2	JUN	IVL
BLNK	CDC42EP4	KATNAL2	JAG2
BLVRB	CDC42SE1	KBTBD4	JUN
BMP2K	CDCA3	KIF11	CD82
BMP5	CDH10	KIF23	KCNJ1
BMPER	CDH11	KIFC1	KIT
BNIP2	CDKN1B	KPNA2	KPNB1
BRCA1	CDKN2AIPNL	KPTN	KPNA2
BRI3BP	CDO1	LAMC2	KRT8
BRIX1	CEBPZ	LEPR	KRT9
BRSK2	CELSR2	LFNG	KRT18
BRWD1	CEND1	LGALS1	LAMA4
BTBD3	CENPK	LGALS9	LAMA5
BTG1	CFH	LIMK2	LAMB2
BTRC	CGNL1	LLGL1	LDLR
BZW1	CH25H	LMAN1	LECT2
C10orf35	CHAC1	LONP2	LEPR
C10orf54	CHCHD10	LPIN1	LHX1
C11orf31	CHD6	LPL	LIFR
C11orf49	CHGB	LRRC42	LMNB1
C14orf37	CHID1	LYPLA1	LMO2
C14orf39	CHODL	MAD1L1	LPL
C16orf45	CHPT1	MANBA	LRP2
C16orf52	CHST2	MAPK3	LTBP1
C16orf54	CHSY1	MB	LTBP2
C1GALT1	CIB2	MCEE	LTC4S
C1orf216	CIRH1A	MCM2	LTF
C1orf54	CITED2	MCM4	BCAM
C1QA	CLASP1	MCM5	LYN
C1QB	CLASP2	MCOLN2	SMAD2
C1QC	CLDN10	MCOLN3	MAL
C1QL3	CLEC7A	MDH1	MAN2B1
C1QTNF4	CLIC1	MDK	MATN1
C21orf91	CLIC2	MED26	MC3R
C2orf40	CLIC4	MEIG1	MC4R
C2orf47	CLN5	MELK	MC5R
C2orf69	CLSTN1	METTL8	MCM2
C2orf88	CMBL	MGLL	MCM5
C3AR1	CMTM6	MIER3	MCM6
C3orf58	CMTM7	MIS12	MDM2
C4A	CNIH4	MKRN2	MECP2
C4orf33	CNP	MLC1	MGAT2
C6orf62	CNTF	MMP14	MAP3K9
C9orf89	CNTN1	MMP9	MMP9
CA10	COL1A1	MOS	MMP10
CA11	COL1A2	MOV10L1	MMP13
CA13	COL3A1	MPP1	MMP14
CA3	COL4A1	MPZ	MMP15
CA7	COL4A2	MRPL3	MMP17
CABLES1	COL4A5	MRPS18B	MOV10
CABLES2	COLEC12	MUS81	MPZ
CACNA1B	COMT	MX1	MSMB
CACNA2D1	COQ10B	MX2	MUC1
CACNA2D2	COQ6	MYBPC1	MUC3A
CACNA2D3	CORO1C	MYC	MUC4
CACNB4	CORO6	MYL7	MUC5AC
CACNG2	CP	MYOG	MYD88
CADM2	CPLX1	NAP1L1	MYH2
CADPS	CPOX	NCF4	MYH3
CALB1	CREB3	NEK2	MYH4
CALCA	CREBL2	NET1	MYH7
CALCRL	CREG1	NEUROD4	MYH9
CALN1	CRELD2	NKX2-3	MYH10
CALU	CREM	NME4	MYH11
CALY	CRYAB	NMRK2	MYLK
CAMK1	CRYZL1	NONO	MYO1C
CAMK1G	CSDC2	NPLOC4	MYO1D
CAMK2A	CSF3R	NR4A3	MYO10
CAMK2G	CSNK2A2	NRARP	NUBP1
CAMK2N1	CSRP2BP	NRP2	NCL
CAMK4	CST3	NUMBL	NEFM
CAMKK1	CSTB	NUP155	NEFH
CAMSAP1	CTGF	NUP50	NEUROD1
CAMTA1	CTH	NUPL1	NFKBIE
CAND1	CTNNAL1	NUTF2	TONSL
CAP1	CTSB	OCIAD2	NOTCH1
CAP2	CTSF	OLIG3	NOTCH2
CAPG	CTSH	OSBPL6	NPM1
CAPN10	CTSS	OVCH1	NPY5R
CAPN2	CTSV	P2RX4	SLC11A2
CARTPT	CTTN	PA2G4	NRF1
CASK	CTTNBP2NL	PAICS	NTF3
CASKIN1	CX3CL1	PAQR5	NUP88
CASP12	CYBA	PARS2	GPR143
CASP3	CYHR1	PAX6	OAZ1
CASP6	CYP20A1	PCGF1	OXCT1
CASP7	CYP26B1	PCNA	P2RY1
CASP8	CYP27A1	PDCD7	P2RY4
CAV1	CYR61	PDE6H	PCDH7
CAV2	DAB2	PDIA4	PCSK5
CBLN1	DACT3	PDIA6	ENPP3
CBLN2	DBP	PDLIM4	PFKFB3
CBLN4	DCAF13	PDP2	PGD
CBR3	DCN	PELO	PIK3CG
CBX6	DCTPP1	PER3	PKD1
CCDC109B	DCUN1D4	PEX12	PKD2
CCDC112	DCUN1D5	PGLYRP2	PLCG1
CCDC127	DDAH1	PHEX	PLCG2
CCDC184	DDIT4	PHF23	PLG
CCDC25	DDR2	PHF5A	PLS3
CCDC80	DDX21	PIH1D2	PLXNA2
CCDC85A	DDX27	PIWIL1	EXOSC10
CCDC86	DDX31	PLEK	POLR2A
CCDC91	DDX41	PLK1	POMC
CCK	DDX49	PLXND1	POR
CCND1	DDX54	POLA2	CTSA
CCND2	DENND5A	POLD1	PPP2R5D
CCND3	DGAT1	POLD2	PPP3R1
CCNE2	DGAT2	POLM	PRIM2
CCNG1	DGKA	PON2	PRKD1
CCNH	DGKB	PPIH	PRKCQ
CCNT2	DGKG	PPP1R3B	PRNP
CCNY	DHPS	PPP1R7	PRNP
CCR5	DHRS3	PPP2R2A	PRSS1
CCT4	DHTKD1	PRICKLE1	PRSS3
CD151	DIP2A	PRMT7	MASP1
CD180	DIXDC1	PRPF31	TMPRSS15
CD300C	DKK3	PRRG1	PSD
CD300LB	DLGAP1	PRSS27	PSMB2
CD300LF	DNAJA4	PRTFDC1	PSMD12
CD302	DNAJB11	PSME3	PTGER2
CD34	DNAJB14	PTN	PTGER4
CD44	DNAJC2	PTPN6	PTGIR
CD53	DNAJC27	PTRH1	PTGS2
CD68	DNAJC3	PUS1	PTPN1
CD83	DNAJC6	PUS7L	PTPN13
CD84	DNAL1	RACGAP1	PTPRB
CD86	DNM1	RAD18	PTPRC
CD9	DPAGT1	RAP1B	PTPRK
CD93	DPH3	RBM7	NECTIN1
CD99L2	DRAM2	RCC1	PWP2
CDC14A	DSCC1	RFC5	RAB5C
CDC20	DSTYK	RHOG	RAC1
CDC42	DUSP1	RIPK2	RANGAP1
CDC42SE1	DUSP15	RMI1	RAP1A
CDCA4	DUSP6	RPA2	RBBP4
CDCA8	DYNLL2	RPL7L1	REL
CDH10	DYNLRB2	RPP14	RGS3
CDH4	DYNLT1	RPS24	RNH1
CDH5	E2F5	RRM1	ROBO2
CDH7	EAF1	RRM2	RPL5
CDH8	EBNA1BP2	RRS1	RPL18A
CDK14	ECE1	RSAD2	RPL28
CDK2	ECH1	RTF1	RPL32
CDK4	EDEM1	RUNX2	MRPL12
CDK5R1	EDNRB	S100A1	RPN1
CDK5R2	EEF1B2	SAP18	RPS3A
CDK7	EEF1D	SART3	RPS12
CDKL2	EEF1E1	SASS6	RPS20
CDKN1A	EFR3A	SCAMP2	RRBP1
CDKN1C	EGR1	SCARB1	S100A1
CDKN2C	EHD2	SDCBP	SORT1
CDS1	EHD4	SEH1L	SDC2
CDT1	EIF1AD	SH3BGRL	CXCL12
CEBPB	EIF1AY	SHCBP1	SEC13
CEBPD	EIF2B1	SHMT1	SELENOP
CELA1	EIF2B3	SLBP	SHH
CELF4	EIF2S1	SLC16A3	SHMT1
CEND1	EIF2S2	SLC16A9	SI
CENPK	EIF3B	SLC25A51	ST3GAL2
CENPL	EIF3C	SLC35B1	SLC1A2
CENPQ	EIF3D	SLC35E1	SLC1A4
CEP192	EIF3G	SLC6A4	SLC1A5
CEP97	EIF4A1	SLIT3	SLC3A1
CFH	EIF4A2	SMAD2	SLC4A2
CFLAR	EIF5A	SMARCAD1	SLC5A1
CGGBP1	ELAVL1	SMC2	SLC6A11
CHD5	ELK3	SMC4	SLC6A12
CHD6	ELMOD1	SMN1	SLC12A2
CHEK1	ELOVL2	SNRPA	SLC34A1
CHGA	ELOVL4	SNRPB2	SLC22A3
CHGB	ELOVL6	SNRPD3	SLIT3
CHIC1	EMP1	SNUPN	SMARCE1
CHIC2	ENC1	SOX11	SMN1; SMN2
CHL1	ENPP2	SOX14	SNRNP70
CHN1	ENPP4	SOX2	SNRPB
CHN2	ENTPD3	SOX4	SNTB1
CHPT1	ENTPD5	SPAG6	SOAT1
CHRNA7	ENY2	SPATA4	SORL1
CHST10	EPRS	SPINT1	SRMS
CHST11	ERCC1	SPTAN1	SRP19
CHST2	ERH	SRPK1	SSTR5
CHSY1	ERMN	ST6GAL1	STAT4
CIB1	ERRFI1	STAM	STYX
CIB2	ESF1	STAT3	SULT2B1
CIDEA	ETF1	STK39	SURF4
CISD1	EVC	SUPT16H	CNTN2
CIT	EVI2A	SURF2	TCOF1
CKAP2L	EXOSC4	SUV420H1	TEC
CKAP4	EXOSC8	SYT4	TEP1
CKLF	EXT1	TAC1	TERT
CKS1B	EZH1	TACC3	TFCP2
CKS2	EZH2	TAF1A	TG
CLASP2	EZR	TAF5L	TGFBI
CLDN10	F13A1	TBP	TGM2
CLDN5	F3	TBPL2	THBS2
CLEC7A	FABP7	TEKT2	THBS3
CLGN	FADS1	TF	TIE1
CLIC1	FAH	TGDS	TIMP2
CLIP1	FAIM2	THBS3	TIMP3
CLMN	FAM102B	THOC3	TK1
CLN5	FAM105A	THOC6	TLR2
CLSTN1	FAM126B	THOP1	TNFAIP6
CLSTN2	FAM129B	TIMM9	TNNI1
CLSTN3	FAM171B	TK1	TOP1
CLVS2	FAM179B	TM2D1	TOP2B
CMPK1	FAM189B	TM9SF1	TPM1
CMPK2	FAM213A	TM9SF3	TPM4
CMTM3	FAM53B	TM9SF4	TPO
CMTM5	FAM63B	TMEM38A	TPSB2
CMTM6	FAM69B	TNFAIP6	TPSAB1
CNDP2	FAM84A	TNPO2	HSP90B1
CNIH4	FBL	TRABD	CCT3
CNN3	FBLN1	TRAF3IP1	TRPC4
CNNM1	FBLN2	TRAIP	TTN
CNOT4	FBXO21	TRAM2	TUFM
CNOT6	FBXO22	TRIP13	TXK
CNR1	FBXO3	TRMT11	TYRO3
CNTN4	FCGR3A	TSPAN6	UBA1
CNTN6	FDPS	TTC25	UBE2D2
CNTNAP2	FDX1	TUBA4A	UMOD
CNTNAP4	FERMT2	TUBB	UCK2
COL12A1	FEZ1	TYMS	COL14A1
COL14A1	FGF12	UBA3	USP4
COL16A1	FGF13	UBA52	USH2A
COL19A1	FGF9	UBE2H	VAV2
COL1A2	FGFR1	UBE2W	VWF
COL25A1	FGFR3	UBL4A	ZAN
COL3A1	FGL2	UCHL1	XDH
COL4A1	FHL3	UCK2	XPNPEP1
COL4A2	FIBIN	USP1	ZNF16
COL4A5	FKBP1A	UTP11L	ZNF22
COL5A1	FKBP5	VAX1	ZNF131
COL5A2	FLNC	VCP	TRIM25
COL5A3	FLOT1	VIM	ZFAND5
COL6A1	FN1	WDR75	ZNF217
COL6A3	FN3KRP	WDR78	ZP2
COL8A1	FNBP1	XAF1	ZP3
COLEC12	FNDC3B	XRCC3	LRP8
COLGALT1	FOS	XRN2	CXCR4
CORO1A	FOXN3	YIPF7	KCNAB1
COTL1	FRMD5	YPEL4	FZD3
CP	FRMD8	YWHAQ	TFPI2
CPEB3	FRS3	ZAR1	CUBN
CPLX1	FRY	ZCCHC8	CDK2AP1
CPLX2	FTSJ3	ZDHHC24	CLPP
CPNE3	FUNDC1	ZFAND5	DYSF
CPNE4	FXYD1	ZMYND19	SNN
CPOX	FXYD5	ZNF598	AXIN1
CPSF6	FXYD7	ZNF729	H4C1; H4C2; H4C3; H4C4; H4C5; H4C6; H4C8; H4C9; H4C11; H4C12; H4C13; H4C14; H4C15; H4-16
CPT1A	G3BP1	ZP3	SPOP
CRABP1	GAA		EEA1
CRBN	GAB1		LTBP4
CREBZF	GABARAPL2		DYRK2
CREG2	GABBR1		SMARCA5
CRELD2	GABRA2		PPFIA2
CREM	GADD45A		PARG
CRH	GAL		ITGA8
CRHBP	GALM		BHLHE40
CRIP1	GAP43		DENR
CRIP2	GAR1		RUVBL1
CRLF2	GARS		USO1
CRTAC1	GART		EIF3D
CRTAP	GAS2		B3GALT2
CRYL1	GAS6		NAPA
CRYZL1	GBE1		SIGLEC5
CSF1	GCH1		RGS9
CSF1R	GCNT2		DYRK4
CSF2RA	GDA		IQGAP1
CSF2RB	GDAP1		FCGBP
CSMD3	GGH		PROZ
CSNK1G3	GINS4		ARHGEF7
CSRNP3	GJA1		DDX18
CSRP2	GJC2		EIF2B4
CSTB	GKAP1		EIF2S2
CTDSP2	GLIPR1		MBD2
CTGF	GLRB		KYNU
CTNNA1	GLS		WASL
CTSA	GLUD1		PKD2L1
CTSB	GMFG		SEMA5A
CTSC	GMPS		PRC1
CTSD	GNAI1		LDB2
CTSH	GNAI3		RGN
CTSS	GNB2L1		NMI
CTSV	GNL2		CCNB2
CTSZ	GNL3		RRP9
CTTN	GNPNAT1		EXO1
CTTNBP2NL	GPD1		PCSK7
CTXN2	GPM6A		BUB3
CUL2	GPNMB		ZBED1
CUL3	GPR146		LRAT
CUL4B	GPR19		CRLF1
CUX2	GPR34		GCM2
CX3CL1	GPR37		STK17A
CX3CR1	GPR37L1		WDR46
CXADR	GPR68		SLC22A6
CYB5R3	GPR84		LONP1
CYBA	GPRASP1		NRXN3
CYBB	GPRASP2		NRXN3
CYFIP1	GPRC5B		PPT2
CYFIP2	GPX1		HS6ST1
CYGB	GPX3		CYP7B1
CYHR1	GRB14		ABCG2
CYLD	GRHPR		HOMER2
CYP1B1	GRIA3		EIF4E2
CYP46A1	GRIN2C		AKAP6
CYP4V2	GRK6		MAGED1
CYP4X1	GRM1		ADAMTS2
CYP51A1	GRM3		GAL3ST1
CYSLTR1	GSPT1		MPDU1
CYYR1	GSTA3		BAG2
DAB1	GSTM5		IGDCC3
DAB2	GTF2A2		ATP6V1G1
DACH1	GUCY1B3		SEC22B
DACT3	GULP1		PDIA4
DAP	H2AFX		ISG15
DBF4	HAPLN2		TTLL4
DBP	HAPLN4		CROCC
DCAF5	HAT1		ECE2
DCC	HBB		EEF1AKMT4-ECE2
DCLK1	HCFC2		KNTC1
DCLK3	HCN2		BCLAF1
DCN	HEATR5A		TBC1D5
DCP2	HEBP1		PTDSS1
DCTN4	HEXB		RGP1
DCUN1D4	HEY1		TRIM14
DCUN1D5	HEY2		HEPH
DCX	HHATL		ZBTB39
DDAH1	HIBADH		MAFB
DDHD1	HIF1A		HS3ST3A1
DDIT3	HLA-DMA		USP15
DDO	HLA-DMB		SLC23A2
DDOST	HLA-E		NR1H4
DDR2	HMGB2		NAALADL1
DDX19A	HMOX1		SRA1
DDX21	HN1		PIGK
DDX25	HNRNPA1L2		ABCB6
DDX39A	HNRNPAB		ABCF2
DDX46	HNRNPF		COX17
DECR1	HOMER3		DPP3
DEF6	HOPX		ARPC4
DENND5B	HOXB5		ACTR3
DEPDC7	HRSP12		TSPAN3
DERA	HS2ST1		RBM12
DERL1	HS3ST1		EBI3
DERL2	HSPA1A		FARP1
DFNA5	HSPB1		CHST4
DGKB	HSPB8		MPHOSPH10
DGKG	HTR2C		MPZL2
DGKK	IARS		PRG4
DHCR24	ID4		LRRC17
DHCR7	IER3		ABCC4
DHFR	IER5		SF3B4
DHRS1	IER5L		IRX5
DHRS3	IFI30		PRSS16
DHX40	IFITM2		SPEG
DIAPH2	IFNGR2		CCNO
DIAPH3	IFT80		B3GNT3
DICER1	IFT81		BTN3A3
DIRAS2	IGFBP2		NDC80
DIS3	IGFBP5		CPQ
DISP2	IL13RA1		TESK2
DIXDC1	IL17RA		TMEM147
DLAT	IL1RAP		VAV3
DLEU7	IL33		TOMM40
DLG2	IMP4		FST
DLG4	IMPDH2		NXF1
DLGAP2	INA		SEC23B
DLK1	INPP4A		SEC23A
DMRTA1	IPO4		MYBBP1A
DNA2	IPO5		CIB2
DNAJB11	IPP		DEAF1
DNAJC1	IQGAP1		IPO7
DNAJC12	IQSEC3		OLFM4
DNAJC21	ISOC1		CCT4
DNAJC27	ITGB1		MAB21L2
DNAJC28	ITGB2		RBCK1
DNAJC3	ITM2B		TRIM16
DNAJC6	ITM2C		MYL12B
DNER	IWS1		MYL12A
DNM1	JAM2		POSTN
DNM3	JUN		KLF1
DOCK3	KARS		CORIN
DOCK7	KATNA1		PTGES3
DOCK8	KCNA1		MASP2
DPM1	KCNAB1		PLK2
DPP6	KCND2		CYSLTR1
DSCAM	KCNS3		WDR3
DSN1	KCTD11		PPARGC1A
DTD1	KCTD4		LYVE1
DTX3L	KDELR3		PAPOLA
DTYMK	KDM6B		SF3A3
DUSP1	KHDRBS3		PDIA5
DUSP3	KIAA0101		TMED2
DUSP6	KIDINS220		STIP1
DYNC1I1	KIF11		TMED10
DZIP1	KITLG		FERMT2
DZIP3	KLF15		GCN1
EBF1	KLF6		SDS
EBF2	KLHL23		SLC27A2
EBF3	KLHL24		UBE2C
ECE2	KLHL4		PRDM7
ECSCR	KLHL7		SLC7A9
EDEM1	KLHL8		PWP1
EDIL3	KPNA2		KAT7
EEF1D	KPNB1		ERLIN2
EFEMP1	KRCC1		ERG28
EFHD1	LAMB2		GALNT5
EFNA3	LAMC1		SLC6A14
EFNB3	LCP1		XPOT
EGFL6	LDB2		POU6F2
EGFR	LDHA		PHB2
EGR1	LDHB		PDAP1
EGR3	LGALS3		U2AF2
EHD1	LGI3		Adam10
EHD2	LGI4		Alox5
EHD4	LGMN		C1qc
EIF1AX	LHFPL2		Ctsl
EIF1AY	LHFPL3		Cyp3a13
EIF2AK2	LIG1		Dab2
EIF4A1	LIMCH1		Usp17la
EIF4E2	LINGO1		B4galnt1
EIF4EBP1	LITAF		Anpep
EIF4EBP2	LIX1		Ocln
EIF5A2	LMAN2		Olfr24
ELAC1	LMBRD1		Cxcl15
ELAVL1	LMCD1		Sult1c1
ELAVL2	LMNA		Zfp27
ELAVL3	LMNB1		ANKRD6
ELAVL4	LMO4		DIS3
ELF1	LOX		EPN2
ELFN2	LPAR6		TRAK1
ELK3	LRIG3		SHANK2
ELMOD1	LRP11		SV2C
ELOVL4	LRRC16A		IGSF9B
ELOVL6	LRRC4B		STK38L
ELOVL7	LRRC4C		MYO16
EMCN	LRRC59		ENDOD1
EML1	LRRFIP1		ZC3H13
EMP1	LRSAM1		PLXND1
EMP2	LSAMP		NCDN
EMP3	LSM5		WDR43
ENDOU	LSM7		KANK1
ENHO	LSM8		MDN1
ENOPH1	LTB		RRP12
ENPP1	LTV1		PDS5A
ENPP2	LYAR		BOP1
ENPP5	LYN		DENND5A
ENPP6	LYRM2		BICD2
ENTPD3	LYVE1		SASH1
EPB41L3	MAGEE1		TTC28
EPHA4	MAGI2		WDR7
EPHA5	MAGI3		SYNE1
EPHA7	MAGOH		DOCK9
EPHB1	MAL		USP24
EPHX4	MALL		NCAPH
EPM2AIP1	MANBA		RHOQ
EPS8	MAOB		MACF1
ERAP1	MAP2		TNPO3
ERGIC1	MAP2K3		TSPAN15
ERLEC1	MAP7D2		PADI4
ERMN	MAPK9		CDC42EP4
ERO1L	MAPKAPK3		PHLDA3
ESAM	MAPRE1		IL17RA
ESD	MAPT		FLRT3
ESR1	MARS		Cyp2d3
ESRRG	MBD2		RASGRP3
ETF1	MBOAT2		NGEF
ETNK1	MCAM		MGAT4C
ETS1	MCL1		SUMF2
ETV1	MCM4		NEPRO
ETV6	MCRS1		CHRDL2
EXOC3	MDC1		CNOT10
EXOC6	MDFIC		DPCD
EXTL2	MDM2		THUMPD3
EYA4	ME1		NOL11
EZH2	MEMO1		NECTIN3
EZR	METRNL		MOXD1
F11R	METTL7A		LTN1
F13A1	MFSD6		TRAF3IP1
F3	MGAT2		NOC2L
FA2H	MGLL		RSL1D1
FABP3	MGP		OR1J4
FABP5	MGST1		B3GAT3
FABP7	MGST2		FBXO4
FAIM2	MLC1		CLDN17
FAM102B	MLX		GNL3
FAM105A	MMD2		SLC17A5
FAM110B	MOBP		MYOF
FAM110D	MOG		TIMM13
FAM111A	MOGS		TIMM10
FAM114A1	MPHOSPH10		DAPP1
FAM120A	MPI		TSPAN13
FAM120B	MPZL2		B3GAT1
FAM126B	MRC1		KCNMB3
FAM127B	MRPL12		FILIP1
FAM129A	MRPL17		GLS2
FAM129B	MRPL24		GNMT
FAM131B	MRPS18B		TNFRSF21
FAM132A	MRTO4		CNTN6
FAM13A	MSN		Plek2
FAM149A	MT1E		UTP20
FAM155A	MT1H		RRP7A
FAM163B	MT3		Vwa7
FAM169A	MTCH2		SLCO3A1
FAM174A	MTMR2		Gatd3a
FAM189A1	MTX1		FLVCR1
FAM196B	MUSTN1		MRPL13
FAM198B	MUT		TRPM5
FAM19A1	MYD88		GPSM2
FAM46A	MYH9		DSE
FAM46C	MYRIP		PADI1
FAM49B	MYT1L		SLC40A1
FAM57B	N4BP2L2		sema3aa
FAM69B	NACAD		EHD3
FAM73A	NACC2		Gnl3
FAM76B	NALCN		STOML2
FAM81A	NAP1L1		Vinc
FAM84A	NAP1L2		Klp10A
FAM96A	NAP1L3		Dyrk2
FAR1	NAP1L5		Src42A
FAT3	NAT8L		NaCP60E
FBLN5	NAV2		Sgs3
FBN1	NCDN		Frl
FBXL16	NDP		Pde6
FBXL2	NDRG1		CASK
FBXO30	NDRG2		E(spl)mdelta-HLH
FBXO41	NDRG4		E(spl)m3-HLH
FBXO44	NDUFAF4		Dop1R2
FBXO45	NEBL		SCAPER
FBXO5	NEFL		SMARCAL1
FBXO9	NEFM		GEMIN4
FBXW7	NEK6		ARHGEF3
FCER1G	NEO1		NTM
FCGR1A	NES		HEBP1
FCGR2A	NET1		EXOSC1
FCGR2B	NFIA		TMED7
FDFT1	NFIX		GOLT1B
FDPS	NFKBIA		CELA2B
FEN1	NGDN		RPS27L
FERMT3	NHP2		SIDT2
FEZ1	NHP2L1		TRNT1
FGD4	NINJ1		UTP18
FGF11	NIP7		DCTN4
FGF12	NIPA2		HSPA14
FGF13	NIPSNAP3B		ZNF219
FGF14	NKIRAS1		CRIM1
FGF9	NLK		PIPOX
FGFR2	NLN		AMZ2
FGFRL1	NMD3		PLA1A
FGL2	NME2		EIF3L
FIGF	NME3		ETV7
FIGN	NME6		LARS1
FILIP1L	NMNAT1		ESF1
FKBP1B	NMT1		MED15
FKBP5	NNAT		LSR
FKBP7	NOC2L		NOP58
FKBP9	NOL3		TRMT6
FLI1	NOLC1		DPH5
FLNA	NOP16		HSPB11
FLRT1	NOP2		ASB2
FLT1	NOP56		PADI3
FLT3	NOP58		UIMC1
FLYWCH1	NOS1AP		DNAJB11
FLYWCH2	NPDC1		KDM3B
FMOD	NPHP1		CLIC5
FN1	NPM1		Bysl
FNDC3A	NPTX1		CPSF2
FNDC3B	NPY		CLIC6
FNDC5	NQO2		Rdh7
FNIP2	NR3C1		CYCS
FOS	NR3C2		SLC38A2
FOSL2	NRCAM		SIAE
FOXC1	NRXN1		RIN2
FOXD1	NSF		PRMT7
FOXP1	NSUN2		MRPL50
FOXP2	NT5E		DDX49
FRMD5	NTM		DDX56
FRRS1	NTRK2		PARP14
FRZB	NUBP2		WDR74
FSTL1	NUCKS1		TRIT1
FSTL5	NUDT12		SAMD9
FTL	NUDT9		ERCC6L
FUNDC2	NUP205		NXPE4
FUT9	NUP35		WDR55
FXR1	NUP37		TEX10
FXYD5	NUP62		SLC66A1
FXYD7	NUP85		DUS2
FZD2	NUP88		RHBDL2
FZD6	NUP93		PINX1
FZD7	NUTF2		TRMT61B
G2E3	NXPH1		STX17
G6PD	NXT1		SUSD4
GABARAPL1	OCLN		KIF26B
GABRA1	ODC1		MED9
GABRA2	OGFRL1		ANO1
GABRA3	OGN		HEATR1
GABRA5	OLFML1		ARMC4
GABRB2	OLFML2A		DALRD3
GABRB3	OMD		TMEM33
GABRG1	OMG		RNF220
GABRG2	OPCML		NAT10
GAD1	ORAI1		SMU1
GAD2	OSTC		OGFOD1
GADD45A	OSTF1		ABCF3
GADD45B	OTUD1		STRBP
GADD45G	P2RY12		CHDH
GAL	P4HB		IMPACT
GALK1	PA2G4		TMCO6
GALNS	PABPC1		ETNK1
GALNT12	PABPC4		DNAH3
GALNT13	PACSIN1		LYAR
GALNT2	PADI2		POLR3B
GALNT4	PAMR1		CCDC88A
GALNT6	PANK1		LMBR1L
GALNT7	PANX1		TSR1
GAS2L3	PAQR4		WDR12
GBA	PAQR6		CACNA2D3
GBP4	PBX3		SCN3B
GCC2	PCBP3		TEX2
GCH1	PCDH18		ASH1L
GCNT2	PCDH19		PDGFC
GDA	PCDH20		PCDHB13
GDAP1	PCDH7		RNF17
GDPD1	PCDH8		DNAH7
GFAP	PCDH9		TRPV5
GFRA1	PCGF5		SLC2A9
GGH	PCNA		MUC13
GGPS1	PCYOX1		FMN2
GHDC	PCYT2		PNO1
GHR	PDCD11		DHX33
GIGYF2	PDCD4		SDR39U1
GJC1	PDCD6		SMYD2
GJD2	PDGFRA		WDR93
GLA	PDLIM1		PRDM8
GLCCI1	PDPN		ADAMTS9
GLIPR1	PDZRN3		ACKR3
GLIS3	PECR		DDX24
GLO1	PEG3		CYSLTR2
GLRA1	PELI2		NUP107
GLRA2	PELO		PAK5
GLRB	PEX5L		TRIM54
GLS2	PF4		ZNFX1
GMFG	PFKFB3		CAMK1G
GMNN	PFKM		SPC25
GMPS	PFN1		PLEKHG1
GNA13	PGAM5		ARID1B
GNAI1	PGM5		DISP3
GNAI2	PGRMC2		KLHL14
GNAI3	PGS1		TMEM181
GNAZ	PHB2		SYT13
GNB1	PHGDH		BEGAIN
GNB2L1	PHLPP1		USP36
GNB5	PHYH		ZFAT
GNG12	PICALM		SH3RF1
GNG13	PIGA		LRRN1
GNG2	PIK3C2B		ZSWIM5
GNG3	PIK3IP1		PHRF1
GNG4	PIM3		RNF213
GNG5	PINK1		DDX55
GNG8	PIP4K2A		ANO8
GNL1	PITPNM1		NCOA5
GNS	PLCB1		TRIB3
GOLM1	PLCB4		G6PC2
GOLT1B	PLCD1		ZP4
GOT1	PLCL1		Cldn10
GPAM	PLEKHA6		SQOR
GPC5	PLEKHG3		OPRPN
GPC6	PLEKHH1		RBM25
GPD1	PLS1		TLNRD1
GPM6A	PM20D2		PRDM13
GPM6B	PMEPA1		SCPEP1
GPR101	PNKD		MYG1
GPR107	PNMAL2		TRMT11
GPR135	PNO1		CCDC81
GPR162	POLD2		CELA2A
GPR22	POLR1E		PIEZO2
GPR34	POLR2D		ANKEF1
GPR61	POLR2F		NPAS3
GPR68	PPAP2A		CDH23
GPR83	PPAP2B		SLC28A3
GPR85	PPAPDC1B		PARVG
GPRASP1	PPIE		FN3K
GPRC5B	PPIL3		TFB2M
GPRIN2	PPM1K		ROBO3
GPSM3	PPP1CA		RHBDF1
GPX1	PPP1R14A		CHST8
GPX7	PPP1R14B		HHIP
GPX8	PPP1R15A		ARAP3
GREB1	PPP1R1A		NOM1
GREB1L	PPP1R3C		PARP12
GRIA2	PPP2R1B		CDCP1
GRIA3	PPP2R2B		MRPL11
GRIA4	PPP3CB		SPATS2
GRID1	PPP4C		RASL11B
GRIK1	PPP4R2		SLC2A11
GRIN1	PPRC1		Cfap52
GRIN3A	PPT1		Gucy2g
GRIP1	PPTC7		Ahcyl2
GRK5	PQLC3		Depdc1a
GRM3	PRDX5		Ak7
GRM5	PRICKLE2		C7orf26
GRM7	PRKACB		DDX54
GRN	PRKAG2		POGLUT2
GSPT1	PRKCDBP		WDR77
GSPT2	PRKCE		TTPAL
GTF2F2	PRMT1		Tnfrsf23
GUCY1A3	PROCR		MMEL1
GUCY1B3	PROM1		BHLHE41
GUSB	PRPH		TANGO6
HABP4	PRR13		EFL1
HAGHL	PRRT1		FAT4
HAP1	PRSS23		DYNC2H1
HAPLN1	PSAT1		FN3KRP
HAPLN4	PSIP1		STEAP4
HAUS4	PSMA4		GSTCD
HBEGF	PSMA5		EFCC1
HCK	PSMB10		ZMYM1
HDAC11	PSMB2		BAALC
HDAC2	PSMB3		THSD4
HDLBP	PSMB4		PLBD1
HEATR5A	PSMC4		TMC7
HECW1	PSMD13		NOL10
HECW2	PSMD8		WDR76
HELLS	PSME2		SVEP1
HERC2	PSME4		ESRP2
HERC3	PSMG2		BICC1
HERC6	PSMG4		PIF1
HEXA	PSPC1		FHOD3
HEXB	PSTPIP1		WDR26
HFE	PTBP1		FLAD1
HHATL	PTDSS2		EPC1
HHEX	PTGDS		PUS1
HHIP	PTGS2		WNT10A
HIF1A	PTN		SLC19A3
HINT3	PTPN12		AKNA
HIP1	PTPN2		SLC44A4
HIST1H1C	PTPN4		LIMD2
HK2	PTPRC		COL18A1
HLA-B	PTPRD		CMIP
HLA-DQA1	PTPRS		EEPD1
HLF	PTPRZ1		APOL3
HM13	PTRH2		OR5AC2
HMBS	PURG		HM13
HMGA2	PVRL3		MOB2
HMGB2	PXDN		APOLD1
HMGCR	PXN		TRIM8
HMGCS1	PYCARD		URM1
HN1	PYGB		FAM83D
HNMT	PYGM		NIPA2
HNRNPAB	RAB3A		KAZALD1
HNRNPD	RAB40B		VMP1
HNRNPF	RAB6B		TRIM7
HNRNPUL2	RAB8B		ADAMTS12
HOMER2	RAC2		NETO1
HOOK1	RAD18		SEH1L
HOXA10	RAD23B		KIF18A
HOXB5	RAI1		APH1B
HOXB6	RAI14		CHST9
HOXC11	RAMP1		NUF2
HPCA	RAN		DNAL1
HPCAL4	RAP1B		TRAPPC9
HPGD	RAP2B		TRPT1
HPGDS	RAPGEF3		CRISPLD2
HS3ST1	RAPGEF4		KCNK16
HS3ST2	RAPGEF5		ROPN1L
HS6ST2	RARRES1		TMEM120A
HSD11B1	RARS		HMCN1
HSD3B7	RASGRP3		BCO2
HSPA12A	RASSF4		CDCA7
HSPA1A	RBM3		SLC4A11
HSPA4	RBM5		SPNS1
HSPA4L	RBMS1		OBSCN
HSPA5	RBMS3		QRICH2
HSPB1	RCL1		WDR75
HSPB6	RCN2		UTP15
HSPB8	RDH10		SLA2
HSPH1	REEP1		POMK
HTATIP2	REV3L		SLF1
HTR2C	REXO2		RNF135
HTR7	RFX4		NAA38
HTRA3	RGS5		NIFK
ICA1	RGS7BP		HOOK3
ID1	RHOA		LZTS2
ID2	RHOC		KBTBD8
ID3	RHOQ		ST6GAL2
ID4	RHPN2		NTNG2
IDH3A	RIC8A		EBPL
IDI1	RIOK2		MYPN
IDUA	RIOK3		LOXL3
IER2	RIT2		FUT10
IER3	RLBP1		RIOX2
IER5	RMND5B		FAM136A
IFI30	RNASE4		SLC49A4
IFI35	RND2		C8orf76
IFIH1	RNF125		LTV1
IFIT2	RNF128		DISP1
IFITM1	RNF141		KRTAP4-3
IFITM2	RNF180		KRTAP4-2
IFNAR1	RNF181		LGALS12
IFNAR2	RNF182		ZCCHC3
IFNGR1	RNLS		FAM207A
IFRD1	RNPS1		NKD2
IGDCC4	ROBO2		HELZ2
IGF1	RPA3		ITPRIP
IGFBP2	RPL10A		NAV2
IGFBP6	RPL14		FGD3
IGFBP7	RPL15		PAPLN
IGSF1	RPL18		KLC4
IKBIP	RPL18A		RSPRY1
IL10RB	RPLP0		BTBD6
IL13RA1	RPS15		FAM110B
IL17RA	RPS4Y1		SAMD1
IL1RAP	RPSA		TRIM47
IL1RAPL1	RRAGB		SESTD1
IL33	RRAS2		NLRP12
IL6R	RSRP1		SYT12
IL6ST	RUNDC3B		CENPL
ILDR2	RUNX1T1		NXPE3
ILK	RUVBL2		MARVELD3
IMPACT	S100A10		RFT1
INA	S100A11		PRR29
INADL	S100A13		FANK1
INCENP	S100A6		MOB1B
INHBA	S1PR1		TIMM50
INPP4A	S1PR5		MGME1
INPP4B	SALL1		IMP4
INSIG1	SALL2		CCDC102A
INTS10	SAMD9		PKHD1L1
IQCB1	SAR1A		NEURL3
IQGAP1	SAT1		TBCK
IQSEC3	SATB1		Nat8f2
IRAK4	SBNO2		GCNA
IRF8	SCAMP2		TTYH2
IRF9	SCAMP4		HTRA3
IRGM	SCG3		TMEM203
ISLR	SCN4B		C1galt1
ITGA6	SCN7A		EPSTI1
ITGA8	SDAD1		Rdh14
ITGAM	SDC3		Ano6
ITGAV	SDPR		Slc51a
ITGB1	SEC11A		WDR89
ITGB2	SEC13		TP53RK
ITGB3BP	SEC24A		AZIN2
ITGB5	SEC61A1		NLRP3
ITIH3	SEC61B		MAL2
ITSN1	SEC61G		PKD1L2
JAG1	SECISBP2L		SLC25A25
JAKMIP1	SEL1L3		FMNL2
JAM2	SEMA3C		SMYD4
JMY	SEMA5A		C1QTNF5
JPH3	SEPP1		C1QTNF7
JPH4	SERINC5		GPR146
JUN	SERP1		GBP4
KALRN	SERPINB1		GBP5
KANK2	SERPINE2		MALSU1
KANK3	SERPINI1		TRMT61A
KANK4	SESN1		LRRC3B
KATNAL1	SETD4		ZMYND19
KAZALD1	SF3B1		ARAP2
KBTBD7	SF3B3		FTSJ3
KBTBD8	SF3B5		MSS51
KCNA4	SFPQ		CPXM2
KCNAB1	SFXN5		SLC15A4
KCNAB2	SGCA		ANO4
KCNC1	SGCB		IFI27L1
KCNC2	SGK1		SENP8
KCNC3	SGPL1		CYB5D1
KCND2	SHANK2		WFIKKN2
KCND3	SHMT2		GJD3
KCNG4	SHROOM2		LOXHD1
KCNH2	SIVA1		OR1M1
KCNH8	SLC12A5		RPTN
KCNIP1	SLC1A1		OR2M3
KCNIP4	SLC22A5		A3GALT2
KCNJ12	SLC23A2		ARHGEF19
KCNJ14	SLC24A2		PIGU
KCNJ3	SLC24A3		CMPK2
KCNK6	SLC25A10		CNTNAP5
KCNMA1	SLC25A24		LYPD6
KCNMB2	SLC25A39		ZFAND2B
KCNN2	SLC27A1		KCNH8
KCNQ2	SLC30A7		OTOL1
KCNQ5	SLC31A2		METTL6
KCNS2	SLC35E3		DNAJC21
KCNT1	SLC35E4		WDR36
KCNT2	SLC38A1		TAAR9
KCTD10	SLC39A1		TAAR1
KCTD21	SLC3A1		B3GAT2
KCTD4	SLC3A2		CD109
KCTD7	SLC41A2		TMEM68
KCTD8	SLC43A2		RALYL
KDELC2	SLC4A4		C9orf135
KDELR2	SLC4A7		GPR119
KDR	SLC5A11		ASB7
KHDRBS2	SLC5A3		MYO3B
KIAA0040	SLC5A7		Ankrd6
KIAA0101	SLC6A1		OR51E1
KIAA0319	SLC6A15		OR2AG1
KIAA0368	SLC6A20		ETFRF1
KIAA0408	SLC6A9		E2F7
KIAA1024	SLC7A11		OTOA
KIAA1147	SLC7A7		SLC47A2
KIAA1217	SLCO1C1		CFAP52
KIAA1324	SLCO2B1		PIK3R6
KIAA1549L	SLCO3A1		WIPF2
KIAA1551	SLITRK1		ATP8B3
KIAA1715	SMAD7		PM20D1
KIAA1958	SMARCA2		SLC30A7
KIAA2022	SMARCC2		DCST1
KIDINS220	SMN1		SHISA4
KIF21A	SNAP25		SMYD1
KIF22	SNCG		ZNF385B
KIF3A	SNN		DTX3L
KIF3C	SNRPB		EFHB
KIF5A	SNRPC		CCDC80
KIFAP3	SNRPF		FGD5
KIFC2	SNRPG		CNTN4
KIRREL3	SNX7		JAKMIP1
KITLG	SOAT1		KLB
KLC1	SOCS5		FAM53A
KLF10	SOD3		DAB2IP
KLF2	SORT1		SRFBP1
KLF4	SP110		ABCA13
KLF5	SPAG5		VKORC1L1
KLF6	SPARC		ERICH1
KLHL1	SPARCL1		MCMDC2
KLHL15	SPOCK2		RASEF
KLHL4	SPOCK3		MFI
KLHL6	SPRY2		SLC5A8
KPNA2	SPTBN1		EML5
KPNB1	SQLE		EXD1
KRAS	SREBF1		MFSD6L
KRR1	SRGN		LAS2
L1CAM	SRM		ZNF676
LACTB2	SRXN1		GBP6
LAIR1	SSFA2		LRRN4
LAMB1	SSPN		CCDC138
LAMB2	SSR1		PARP15
LAMC1	SSR2		ADGRA3
LAMP2	SSR4		RBM46
LANCL1	SSRP1		PKD1L1
LAPTM5	SSSCA1		COL22A1
LASP1	SSTR1		OIT3
LBH	ST3GAL4		Krtap19-2
LCN2	ST3GAL6		ADAMTS15
LCP1	ST5		ADAMTS17
LDB2	ST6GALNAC3		ADAMTS19
LDHA	ST8SIA3		SYNPO2
LDLR	STAT3		ABHD3
LDLRAP1	STAU2		bli-3
LETM1	STEAP1		glh-2
LGALS1	STEAP4
LGALS3	STIM1		unc-15
LGALS3BP	STK10		grp-1
LGALS9	STMN1		trxr-1
LGI1	STMN2		dis-3
LGI3	STON2		sqt-3
LGMN	STT3B		nas-14
LGR5	STXBP1		hlh-13
LHFP	STXBP3		MPZL3
LHFPL2	SURF4		DNAH10
LHFPL4	SV2A		ANO6
LHFPL5	SV2B		SLC5A9
LIG1	SYNCRIP		SPRED2
LIMA1	SYNJ2BP		KLHDC8B
LIMD2	SYNM		CEP112
LIMK1	SYPL1		TRIM65
LIN7A	SYT1		DNAH12
LIN7B	SYT11		ANO5
LIN9	SYT4		Vcpkmt
LIPA	TAF10		Taar4
LITAF	TAF1D		Taar7b
LIX1L	TAF9		Taar8a
LMAN1	TAGLN2		SAMD9L
LMBRD1	TAGLN3		STOX1
LMNA	TBL3		OR10G9
LMNB1	TBRG1		FAM171A1
LMO2	TCEAL1		ADGRF5
LMO3	TCEB3		VWDE
LMTK2	TCP1		SEMA3D
LONRF2	TCP11L2		Ano5
LONRF3	TES		C1qtnf9
LOXL2	TEX2		Aard
LOXL3	TEX261		thbs4b
LPAR1	TFPI2		TMEM244
LPAR6	TFRC		FBXO33
LPCAT1	TGFB2		PHYHD1
LPCAT3	TGFB3		MORN5
LPL	TGFBI		PLA2G4F
LPP	TGFBR1		MAMDC2
LPXN	TGM2		NPHP4
LRCH1	THBD		Cyp3a2
LRFN5	THBS2		ADGRF1
LRIG2	THOC6		Agxt2
LRP1	THRA		Taar7e
LRP10	THRSP		MKX
LRP11	THSD7A		NEK8
LRP1B	THY1		LGALS9B
LRRC3B	TIFAB		LAMA1
LRRC4	TIMM13		ZNF283
LRRC49	TIMM8A		IGSF10
LRRC4C	TIMP2		DPH3
LRRC8A	TIMP4		DOK7
LRRFIP1	TLCD1		RPL7L1
LRRK1	TLE4		ZNF775
LRRTM1	TLR4		FAM83H
LRRTM2	TM4SF1		PPP1R42
LRRTM3	TMBIM1		CRB2
LRRTM4	TMEFF1		CFDP2
LSAMP	TMEM100		Pnp
LSS	TMEM106B		Cyp2j3
LTBP1	TMEM119		Manf
LTBR	TMEM144		ZAR1
LUM	TMEM150C		tada3
LUZP1	TMEM163		C1QTNF9
LXN	TMEM176A		ENPP7
LY6E	TMEM176B		CCDC137
LY6H	TMEM229A		RXFP4
LY86	TMEM35		BRINP3
LY96	TMEM43		KY
LYN	TMEM47		TMPRSS11A
LYNX1	TMEM50B		ARSI
LYPD1	TMEM97		COL28A1
LYPD6B	TMOD2		ACER2
LYSMD4	TMOD3		NANOS1
LZTFL1	TNFRSF11B		OR2AT4
MACROD1	TNFRSF12A		FREM2
MAD2L1	TNFRSF1A		PKD1L3
MAF	TNIP2		MSGN1
MAFB	TNR		GPR149
MAGEE1	TOB1		EYS
MAGI1	TOM1L2		GATD1
MAL2	TP53		CLEC18A
MAN1A1	TP53BP2		TMPRSS9
MAN2A1	TPD52L1		scnn1g-b
MAN2B1	TPP1		GALNT18
MANBA	TRA2B		ZNF710
MANEAL	TRH		SPATA21
MANF	TRIB1		STUM
MAP2K3	TRIM2		NAT16
MAP2K4	TRIM27		CA13
MAP3K3	TRIM59		rdh10b
MAP3K9	TRIP13		lpar1-a
MAP6D1	TRMT1		mcm5-b
MAPK1	TRMT61A		mcm7-b
MAPK10	TSHZ1		Taar8b
MAPK8	TSPAN2		KRTAP10-6
MAPK8IP2	TSPAN7		KRTAP10-12
MAPKAPK2	TSPO		KRTAP5-4
MAPRE1	TSPYL4		SHISA2
MAPRE2	TST		HRNR
MAPT	TTC13		FLG2
MARCKS	TTC27		RBM12B
MARK1	TTC3		OR52D1
MATK	TTC30B		OR5AN1
MATN2	TTC33		ANKRD34C
MAVS	TTLL7		calub
MBD2	TTPAL		dtnbp1a
MBLAC2	TTYH1		MUC21
MCF2	TUBB		EEF1AKMT2
MCL1	TWF1		DTHD1
MCM2	TWISTNB		TOMM5
MCM3	TWSG1		VWC2L
MCM4	TXN		CYP3A29
MCM5	TXNDC16		HAPLN4
MCM6	TXNDC17		ASTL
MCM7	TXNRD1		TMEM151B
MDFIC	TYROBP		LRRC24
MDGA2	TYW1		UGT2B31
MDH1	UBE2D3		nectin3
MECP2	UBL7		actr2b
MED12L	UCHL3		NME2
MED13	UCK2		TMEM72
MED14	UGT8		RASSF10
MED25	USP1		CCDC154
MEF2C	USP9X		LRTM2
MEMO1	UTP14A		FIBH
MERTK	UTRN		MUC5B
MFAP5	VAMP1		KRTAP9-1
MFSD1	VAMP5		MOSMO
MFSD11	VASP		FAM166B
MFSD4	VCAM1		YRK
MFSD6	VCAN		bop1
MGA	VGF		asic1a
MGP	VIM
MGST1	VRK1
MGST3	VSNL1		PAT11
MICAL1	WASF1		CPK4
MID1	WDR1
MIDN	WDR18		UPF1
MKI67	WDR36		AGP19
MKLN1	WDR74		CWC21
MKNK2	WDR77		WSC3
MKRN1	WWC2		RRP6
MKRN3	XDH		PAN1
MKX	YARS
MLEC	YBX1		tubA
MMP14	ZBTB20		yjgL
MMRN2	ZBTB4		actA
MN1	ZC3H6		III
MOSPD2	ZDHHC2		US11
MPEG1	ZDHHC20
MPP3	ZDHHC9		cct6
MPPED2	ZIC3
MRAP2	ZNF281		ppk5
MRC1	ZNF354C		wsp1
MRE11A	ZNF423
MRPL33	ZNF462		ycf2
MRPL35	ZPR1		cfmA
MRPL52	ZSCAN26		infB
MRPS14	ZWILCH		CYC1
MRPS6	ZYX		lce
MS4A6A			ZBTB42
MSMO1			URGCP
MSN
MSRB3
MT1E
MT1H
MT3
MTDH
MTMR7
MTPN
MTUS2
MTX3
MUM1L1
MVD
MVP
MXRA7
MXRA8
MYADM
MYCBP2
MYEOV2
MYH14
MYH9
MYLIP
MYLK
MYLPF
MYO1B
MYO1C
MYO1F
MYO6
MYPOP
MYT1L
NAIP
NALCN
NANS
NAP1L1
NAP1L2
NAP1L3
NAP1L5
NAPB
NAPG
NASP
NAV2
NCALD
NCAPD2
NCAPG2
NCAPH
NCDN
NCF1
NCF2
NCKAP1L
NCOA7
NCOR1
NCS1
NDRG3
NDRG4
NDST1
NDUFS4
NECAB1
NECAB2
NECAB3
NECAP1
NEDD1
NEDD4
NEDD4L
NEFH
NEGR1
NEK1
NEK6
NELL1
NES
NET1
NEUROD1
NFATC1
NFATC2
NFE2L2
NFKBIA
NFKBIE
NFKBIZ
NHLRC1
NHP2
NHSL1
NICN1
NINJ1
NIPA1
NIPA2
NIPAL2
NIPAL4
NIPSNAP1
NKAIN2
NKIRAS1
NKRF
NLGN1
NLN
NLRC3
NLRC5
NME2
NMI
NMRAL1
NMT1
NOS1
NOS3
NOTCH1
NOTCH2
NOTCH3
NOTCH4
NOV
NOVA1
NOX4
NPB
NPL
NPNT
NPR3
NPTX1
NPY5R
NQO2
NR2F2
NRARP
NRAS
NRCAM
NRG3
NRIP2
NRIP3
NRN1
NRP1
NRP2
NRXN1
NSDHL
NSF
NSMCE1
NT5DC1
NT5E
NTM
NTN1
NTNG1
NTRK2
NTSR2
NUAK2
NUDT11
NUDT6
NUP160
NUP93
NUPR1
NUS1
NXPH1
OCLN
ODC1
OGFRL1
OGN
OLFM3
OLFML3
OPA1
OPALIN
OPCML
OPRK1
OPRL1
OSBPL1A
OSBPL6
OSMR
OSTF1
OTUD1
P2RX7
P2RY13
P2RY14
P4HA3
P4HB
P4HTM
PABPC1
PACSIN1
PADI2
PAIP1
PAK1
PAK3
PAK7
PANK1
PANX2
PAOX
PAPD4
PAPOLA
PAPPA
PAPSS2
PARD3B
PARM1
PARP12
PARP14
PARP3
PARP9
PARVB
PBK
PBXIP1
PCDH10
PCDH11X
PCDH11Y
PCDH20
PCDH7
PCDH8
PCDH9
PCGF6
PCLO
PCMT1
PCNA
PCNXL2
PCOLCE
PCP4
PCP4L1
PCSK1N
PCSK2
PDCD6IP
PDE10A
PDE3B
PDE5A
PDGFRA
PDGFRB
PDGFRL
PDIA3
PDIA6
PDK1
PDLIM4
PDLIM5
PDPN
PDS5B
PDXP
PDZD8
PEG3
PER1
PEX13
PF4
PFDN2
PFN1
PGD
PGLS
PGM2
PGM2L1
PGPEP1
PGR
PGRMC2
PHF10
PHLDB2
PI4K2B
PIGA
PIGM
PIM2
PIP5K1B
PIPOX
PITPNM1
PITPNM3
PJA1
PJA2
PKD2L1
PKIG
PKN2
PLA2G7
PLAC8
PLAT
PLAUR
PLBD1
PLCB1
PLCB4
PLCE1
PLCG2
PLCXD3
PLEC
PLEK
PLEKHA1
PLEKHA8
PLEKHG2
PLEKHH1
PLEKHM1
PLEKHO1
PLIN2
PLK4
PLOD1
PLOD2
PLP2
PLS1
PLSCR1
PLXDC2
PLXNB2
PLXNC1
PMEPA1
PMP22
PNCK
PNKD
PNMA2
PNMAL2
PNP
PNPLA7
PODXL
POFUT2
POLA1
POLB
POLD4
POU4F1
PPAPDC1B
PPARGC1A
PPARGC1B
PPFIBP1
PPIB
PPIC
PPIG
PPIP5K1
PPM1A
PPM1L
PPP1R14B
PPP1R2
PPP1R9A
PPP2R1B
PPP2R2B
PPP3CA
PPP3CB
PPP4R1
PPTC7
PRC1
PRCP
PRDX1
PRDX4
PRDX6
PREPL
PRG4
PRKACB
PRKAG2
PRKAR1B
PRKAR2B
PRKCD
PRKCDBP
PRKCE
PRKCH
PRKCZ
PRLR
PROS1
PRPF40A
PRR18
PRRG1
PRRT1
PRRT3
PRRX1
PRSS23
PSD2
PSD3
PSIP1
PSME1
PSME2
PTBP1
PTCHD1
PTGDS
PTGER2
PTGFRN
PTGR1
PTGS1
PTPN1
PTPN12
PTPN3
PTPRB
PTPRC
PTPRG
PTPRN2
PTPRT
PTRF
PTTG1IP
PTX3
PVALB
PVRL3
PXN
PYCARD
PYGL
RAB27B
RAB2B
RAB31
RAB32
RAB33A
RAB37
RAB3A
RAB3C
RAB3IP
RAB40B
RAB5C
RAB6B
RAB8B
RAB9B
RABGAP1L
RAC1
RAC2
RACGAP1
RAD23B
RAD51AP1
RADIL
RAI14
RALB
RALGAPA1
RALYL
RAMP2
RANBP6
RAP1B
RAP1GAP2
RAP2B
RAPGEF5
RARRES2
RASGEF1A
RASGRF1
RASGRP1
RASGRP2
RBBP6
RBBP8
RBFOX1
RBL1
RBM12
RBM3
RBM4B
RBMS1
RBMS2
RBP1
RBP4
RBPMS
RBPMS2
RCAN1
RCBTB2
RCN1
RDH10
REEP5
RELA
RELL1
RERG
RESP18
REST
RFC4
RGL1
RGMB
RGS17
RGS19
RGS20
RGS4
RGS5
RGS7BP
RGS8
RHBDF1
RHBDL1
RHBDL3
RHOA
RHOBTB3
RHOC
RHOJ
RIF1
RILPL2
RIMKLA
RIMS1
RIMS2
RIMS3
RIOK3
RIPK1
RIPPLY2
RIT2
RNASE4
RNASEL
RND2
RNF112
RNF152
RNF157
RNF208
RNF214
RNFT1
RNH1
RNMT
RNPEP
ROR1
RPH3A
RPL10A
RPL13
RPL18
RPL22
RPL32
RPL35
RPLP0
RPRD1A
RPS18
RPS19
RPS2
RPS25
RPS27L
RPS6KA3
RPS6KA5
RPS6KA6
RPSA
RRAS
RRAS2
RREB1
RRM1
RRM2
RSAD2
RSPO2
RSU1
RTN1
RTP4
RUFY2
RUFY3
RUNDC3B
RUNX1T1
RUNX2
RWDD2A
RYR2
RYR3
S100A10
S100A11
S100A13
S100A4
S100A6
S1PR3
SACM1L
SAMD12
SAMD9L
SAMHD1
SAP30
SAR1A
SASH3
SAT1
SATB1
SAV1
SC5D
SCAI
SCAMP2
SCARA3
SCARB1
SCARB2
SCCPDH
SCN1A
SCN2A
SCN2B
SCN3A
SCN7A
SCN8A
SCPEP1
SCRN1
SCRN3
SDC1
SDC4
SDCBP
SDF2L1
SDF4
SEC11A
SEC24D
SEC61A1
SEC61B
SEC62
SEC63
SEH1L
SEL1L3
SEMA3D
SEMA3E
SEMA5A
SENP6
SENP7
SERBP1
SERHL2
SERP1
SERPINA3
SERPINB1
SERPINB6
SERPING1
SERPINH1
SERPINI1
SERTAD4
SETD5
SEZ6L2
SF3B1
SFMBT2
SFRP1
SFRP2
SFT2D2
SGIP1
SGK1
SGPL1
SGPP2
SGSM1
SH3BGR
SH3BGRL3
SH3D19
SH3GL2
SH3GLB1
SH3KBP1
SHCBP1
SHE
SHISA5
SHISA9
SHMT2
SHOX2
SHPRH
SHROOM2
SIAH2
SIKE1
SIN3B
SIPA1L1
SIRT3
SKAP2
SKI
SLAIN1
SLC10A3
SLC11A1
SLC12A4
SLC12A5
SLC12A9
SLC14A1
SLC16A2
SLC16A6
SLC17A6
SLC1A1
SLC1A2
SLC22A17
SLC24A2
SLC24A3
SLC25A12
SLC25A14
SLC25A20
SLC25A24
SLC25A36
SLC27A2
SLC29A4
SLC2A1
SLC2A13
SLC30A7
SLC31A1
SLC32A1
SLC34A3
SLC35D3
SLC35F1
SLC35F3
SLC35F4
SLC38A9
SLC39A1
SLC39A14
SLC39A8
SLC3A2
SLC40A1
SLC44A1
SLC44A2
SLC45A4
SLC48A1
SLC4A10
SLC4A4
SLC6A1
SLC6A11
SLC6A15
SLC6A5
SLC6A6
SLC6A8
SLC7A10
SLC7A11
SLC7A2
SLC7A4
SLC7A5
SLC8A1
SLC8A3
SLC9A5
SLCO2B1
SLCO3A1
SLIT2
SLITRK1
SLITRK2
SLITRK4
SLK
SMAD3
SMAD5
SMAGP
SMARCA2
SMC2
SMC4
SMO
SMS
SNAP23
SNAP91
SNCA
SNPH
SNUPN
SNX16
SNX5
SNX7
SOAT1
SOCS2
SOCS6
SOD2
SORBS1
SORCS1
SORL1
SOS1
SOX11
SOX17
SOX4
SOX8
SPAG1
SPARCL1
SPATA6
SPCS3
[truncated: 367 more rows]

## Sheet: Output
Lamprey_Zebrafish	Mouse_Rat	Mouse	Rat	Zebrafish	Lamprey	Mouse_Zebrafish	Mouse_Rat_Zebrafish	Rat_Zebrafish	Rat_Zebrafish_Lamprey	Rat_Lamprey	Mouse_Lamprey	Mouse_Zebrafish_Lamprey	Mouse_Rat_Lamprey	Mouse_Rat_Zebrafish_Lamprey
ARG2	ABCB1	A2M	AATF	AANAT	ACTL6A	ANXA4	ANXA2	ADA	FBL	ADRB2	ABCC4	GRN	ABCG2	JUN
ATF3	ABHD8	AAK1	AATK	ACADM	ACVR1	ATG4C	ARPC5	AHCY	IMP4	AKAP6	ACER2	HM13	ABHD3	KPNA2
C8orf76	ADAMTS1	AARD	ABCA2	ACOT1	ADAR	ATP2A2	ATP1B1	ASNS	UCK2	ARF4	ADAM10	LPL	ACTN1
CCNA2	AEBP1	ABAT	ABCD2	ACTC1	ADORA2A	BLNK	BCAN	ATIC		BAALC	ADAMTS9	MCM2	ANO6
CCNB2	AHCYL1	ABCA1	ABCD3	ACTR5	ADRA2A	CAP1	CD53	BCS1L		BHLHE40	AMPD3	MCM5	ANXA7
CDH23	AK2	ABCC9	ABCE1	ADAM8	ADRB1	CASP7	CENPK	CAD		BHLHE41	ANKRD6	MMP14	ARF6
CELA2A	ALDOC	ABCG4	ABCG1	ADPRHL1	ACAN	CCNH	DCUN1D5	DCTPP1		BOP1	ANO4	RUNX2	C1QC
DAO	ANKRD28	ABHD2	ABHD14B	AGPAT4	ALOX5	CDC20	ENTPD3	DDX27		BUB3	ARAP3	SEH1L	CCDC80
DDX18	ANXA1	ACER3	ABHD4	AGR2	AMT	CDK7	F3	G3BP1		C3	ARHGEF7		CCT4
ENTPD2	ANXA11	ACHE	ACBD5	AK9	ANGPT1	CNOT6	MANBA	HEY1		CCT3	B3GAT1		CIB2
GEMIN4	APLNR	ACLY	ACOT9	ALDOA	ANGPT2	CRHBP	MCM4	IMPDH2		CD82	BICC1		COL1A2
HSP90B1	APRT	ACSL3	ACSF2	ALG1	ANPEP	DDX39A	NAP1L1	KIF11		CDC42EP4	C3AR1		CREM
INS	AR	ACSL5	ACSL4	ALG3	APOB	ELAC1	NET1	MGLL		COL1A1	CA13		DNAJB11
LEPR	ARAF	ACSL6	ACSM5	ALKBH5	FAS	ELAVL4	PCNA	MLC1		CSF3R	CACNA2D3		EGR1
MMP9	ARHGAP11A	ACSS2	ACSS1	AMY2A	RHOB	FBXO5	RAP1B	MRPS18B		DDX49	CAMK1G		FOS
MPZ	ARPC1B	ACTA2	ACYP2	AMY2B	ASL	FEN1	SCAMP2	NUTF2		DDX54	CASK		HAPLN4
PDIA4	ARPC2	ACTN4	ADAP1	ANKFY1	ATP12A	FKBP9	STAT3	PA2G4		DENND5A	CASP3		IL17RA
PLXND1	ARPC3	ACTR10	ADD3	APEX1	ATP5PF	FZD2	TRIP13	PELO		DNAL1	CDH8		IQGAP1
PRMT7	ATF1	ACTR3B	ADI1	AQP9	ATP6V0A1	GMNN	TUBB	POLD2		DPH3	CDK2		ITGB1
PUS1	ATL1	ACVR1C	ADM	ARIH1	TNFRSF17	GUCY1A3	USP1	PTN		EIF2S1	CENPL		KCNAB1
RPL7L1	ATL2	ACVRL1	ADSL	ARNTL2	BDH1	HABP4	VIM	RAD18		EIF2S2	CMPK2		KPNB1
S100A1	ATP1A2	ADAM12	AEN	ASCL1	BDNF	HNMT		SMN1		EIF3D	CNTN4		LAMB2
SHMT1	ATP1A3	ADAM17	AGAP1	ASZ1	CFB	HSD3B7		SYT4		ESF1	CNTN6		LDB2
SLIT3	ATP2B2	ADAM22	AGFG1	ATP5A1	BMP2	IDH3A		THOC6		EXT1	COL12A1		LMNB1
SMAD2	ATP6V0E1	ADAM23	AGL	B4GALT1	DST	LGALS1				FBLN2	COL14A1		LYN
THBS3	AXL	ADAM9	AGRN	BAIAP2L1	BPGM	LGALS9				FERMT2	COL16A1		MBD2
TK1	BAX	ADAMTS5	AHCYL2	BRD2	C1QBP	LMAN1				FLNC	COL5A1		MYH9
TNFAIP6	BIN3	ADAP2	AIMP1	BSG	FMNL1	MDH1				FN3KRP	CPT1A		NAV2
TRAF3IP1	BNIP2	ADARB2	AIMP2	BTC	CALB2	NRARP				FTSJ3	CSF1R		NCDN
TRMT11	BTBD3	ADCY2	AKAP12	BTG4	CALD1	NRP2				GABBR1	CTSA		NIPA2
WDR75	BZW1	ADCY5	ALCAM	C16orf72	CALR	OSBPL6				GAS2	CTSZ		NME2
ZAR1	C14orf37	ADCY7	ALDH16A1	C17orf85	CASR	PDIA6				GNL3	CYSLTR1		NTM
ZFAND5	C1QB	ADCY9	ALDH18A1	C18orf25	CAV3	PDLIM4				GPR146	DCTN4		PCDH7
ZMYND19	C21orf91	ADD2	ALDH1A2	C18orf8	RUNX1	PLEK				GRB14	DDOST		PTPRC
ZP3	C2orf88	ADIPOR1	ALDH6A1	C3orf17	CCNE1	PRRG1				HEBP1	DHFR		RHOA
	C3orf58	ADIPOR2	ALG12	C4orf27	CD22	RACGAP1				IGFBP5	DIS3		SEMA5A
	C9orf89	ADRBK1	ANGPTL4	C4orf29	CD27	RRM1				LTV1	DNAJC21		SLC30A7
	CADPS	AFAP1L2	ANK2	C5orf34	CD40	RRM2				LYAR	DPP6		SLCO3A1
	CALCA	AFF1	ANKRD49	C9orf114	CDH15	RSAD2				LYVE1	DTX3L		SOAT1
	CALU	AFF3	AP1S1	C9orf156	CDK9	SCARB1				MAL	ECE2		SURF4
	CAMK2G	AGA	AP2S1	C9orf9	CEBPA	SDCBP				MDM2	EFNB3		TGFBI
	CAMKK1	AGPAT5	APBA2	CAPRIN2	CENPE	SHCBP1				MGAT2	EIF4E2		TGM2
	CAMTA1	AHI1	APBB1	CASP2	CHAD	SMC2				MPHOSPH10	EPS8		THBS2
	CAPG	AHNAK	APBB2	CAT	CLTC	SMC4				MPZL2	ETNK1		TIMP2
	CAPN2	AHR	APC2	CBX2	CNGB1	SNUPN				MRPL12	FABP3		WDR77
	CCDC127	AIF1	APLN	CCDC146	CNTFR	SOX11				MYD88	FAM110B
	CCND1	AIF1L	APOE	CCDC24	COL9A3	SOX4				NEFM	FOSL2
	CCNG1	AIFM3	APPL2	CCDC65	COL10A1	ST6GAL1				NOC2L	GBP4
	CD302	AJAP1	AQP4	CCNA1	COL11A1	TACC3				NOP58	GLO1
	CD44	AK4	ARF1	CCNB1	CPB2	TUBA4A				NPM1	GLRA2
	CD83	AK5	ARFRP1	CDC27	CRHR2	UBE2H				NUP88	GLS2
	CD99L2	AKAP13	ARG1	CDC5L	CSNK2A1	UBL4A				PFKFB3	GOLT1B
	CDC42SE1	AKAP5	ARHGAP24	CDH1	CTNNB1	XAF1				PHB2	GPC5
	CDH10	AKR1B1	ARHGAP5	CDH2	CTRB1					PNO1	GRM7
	CEND1	AKR1B10	ARL11	CENPN	CTSL					PSMB2	GTF2F2
	CFH	ALDH1L2	ARNT2	CLDN4	CYP1A1					PTGS2	HHIP
	CHD6	ALDH5A1	ASCC2	CLDN6	CYP2J2					RASGRP3	HOMER2
	CHGB	ALG5	ASPA	CLEC4E	CYP4B1					RHOQ	HSPA5
	CHPT1	ALOX5AP	ASRGL1	CRYBB2	CYP7A1					ROBO2	HTRA3
	CHST2	AMDHD2	ASS1	CRYGA	CYP8B1					RPL18A	IMPACT
	CHSY1	AMOTL1	ASTN1	CSTF3	CYP17A1					SAMD9	INHBA
	CLASP2	AMPD2	ATF4	CTHRC1	DCK					SEC13	ITGA8
	CLDN10	AMPH	ATL3	CTRB2	DMXL1					SHANK2	JAKMIP1
	CLEC7A	AMY1A	ATP11A	CYB5A	DLX5					SLC23A2	KAZALD1
	CLIC1	ANAPC1	ATP1A1	CYP11A1	DMBT1					SLC3A1	KBTBD8
	CLN5	ANG	ATP1B2	DAZ2	SARDH					SNN	KCNH8
	CLSTN1	ANKRD12	ATRN	DCAF10	DNASE1L3					SNRPB	LDLR
	CMTM6	ANKRD13A	ATRNL1	DCTD	DNMT3A					SORT1	LIMD2
	CNIH4	ANKRD13D	AUTS2	DDX19B	DOK1					STEAP4	LMO2
	COL3A1	ANKRD29	AXIN2	DET1	DR1					TEX2	LOXL3
	COL4A1	ANKRD34B	B3GALNT1	DLL1	DRG2					TFPI2	LRRC3B
	COL4A2	ANKS1B	B3GNT2	DNMT1	TYMP					TIMM13	LTBP1
	COL4A5	ANLN	BACE1	DPYSL5	EDN2					TRMT61A	MAFB
	COLEC12	ANP32B	BAG1	DTL	EIF2D					TTPAL	MAL2
	CP	ANP32E	BAG3	E2F6	MEGF6					WDR36	MAN2B1
	CPLX1	ANXA3	BAZ1A	ECD	EIF4E					WDR74	MAP3K9
	CPOX	AP1S2	BID	ECT2	SLC29A1					XDH	MCM6
	CRELD2	APAF1	BIN1	EFNB1	EPAS1						MECP2
	CRYZL1	APCDD1	BIRC2	EIF1B	EPRS1						MKX
	CSTB	APLP1	BMP4	EIF6	EXT2						MYLK
	CTGF	APLP2	BMPR1A	EOMES	F2						MYO1C
	CTSB	APOD	BRSK1	EPHX1	F2R						NCAPH
	CTSH	APOOL	BTBD2	ERBB2	F2RL1						NEFH
	CTSS	ARHGAP12	BTG2	ETFA	F5						NEUROD1
	CTSV	ARHGAP17	BUD31	EXOSC6	F7						NFKBIE
	CTTN	ARHGAP18	C11orf87	F8A1	FABP1						NMI
	CTTNBP2NL	ARHGAP20	C12orf45	FAM65C	FAU						NOTCH1
	CX3CL1	ARHGAP25	C17orf75	FANCA	FGF3						NOTCH2
	CYBA	ARHGAP29	C19orf24	FBXL14	FGF5						NPY5R
	CYHR1	ARHGAP30	C19orf43	FBXO15	FGL1						PAPOLA
	DAB2	ARHGAP31	C1orf198	FECH	FHL2						PARP12
	DACT3	ARHGAP6	C1QL1	FGB	FKBP4						PARP14
	DBP	ARHGDIA	C1S	FGF16	FOXG1						PGD
	DCN	ARHGDIG	C20orf194	FGFBP3	FOXF1						PIPOX
	DCUN1D4	ARHGEF4	C20orf24	FGFR4	FOXF2						PKD2L1
	DDAH1	ARHGEF9	C21orf2	FGG	FOXI1						PLBD1
	DDR2	ARMC8	C3orf67	FICD	FOXJ1						PLCG2
	DDX21	ARPP21	C6orf136	FNBP1L	FMO5						PLIN2
	DGKB	ARRDC4	C8orf46	FOXA2	FTH1						PPARGC1A
	DGKG	ARSG	CA14	FOXN4	B4GALNT1						PRC1
	DHRS3	ASAH1	CACNB2	FURIN	GALK2						PRG4
	DIXDC1	ASAH2	CALCOCO1	FUT7	GALNT3						PTGER2
	DNAJC27	ASB13	CARHSP1	GABRA4	GALT						PTPN1
	DNAJC3	ASNSD1	CARS	GALC	GARS1						PTPRB
	DNAJC6	ASPH	CBLB	GDF9	GBP1						PTTG1IP
	DNM1	ASXL1	CCDC92	GEM	GBP2						RAB5C
	DUSP1	ASXL3	CCNG2	GFER	GCNT1						RAC1
	DUSP6	ATAD1	CCNI	GINS3	GDF1						RALYL
	EDEM1	ATAD2	CCPG1	GJA9	GJA3						RBM12
	EEF1D	ATCAY	CCRN4L	GLRX5	GLE1						RHBDF1
	EHD2	ATF5	CCT5	GOPC	GLP1R						RNH1
	EHD4	ATF7IP	CCT6A	GPI	GP2						RPL32
	EIF1AY	ATG2B	CD36	GPS2	GPR18						RPS27L
	EIF4A1	ATG4A	CD38	GSX1	MCHR1						SAMD9L
	ELAVL1	ATP13A3	CD63	GTF2A1	GRB10						SCPEP1
	ELK3	ATP2C1	CDCA3	GTF3C5	GSTA1						SEMA3D
	ELMOD1	ATP6V1G2	CDH11	GTSF1	GTF3A						SLC1A2
	ELOVL4	ATP7A	CDKN1B	HBE1	GUCY1A2						SLC27A2
	ELOVL6	ATP8A1	CDKN2AIPNL	HIST1H3A	H1-0						SLC40A1
	EMP1	ATP8B1	CDO1	HMMR	H1-5						SLC6A11
	ENPP2	ATP9A	CEBPZ	HOXA11	H2AX						SORL1
	ERMN	ATPAF1	CELSR2	HOXB13	HDC						SPEG
	ETF1	AUH	CGNL1	HOXC13	HNRNPL						ST6GAL2
	EZH2	AZIN1	CH25H	HPRT1	HRG						STK38L
	EZR	B2M	CHAC1	HPX	HTR4						STOM
	F13A1	B3GALT1	CHCHD10	HSD17B12	IARS1						STRBP
	FABP7	B4GALNT4	CHID1	HSPD1	IGFBP3						SUSD4
	FAIM2	BACH1	CHODL	HYOU1	CCN1						SYT13
	FAM102B	BAG4	CIRH1A	IDH3G	IKBKB						TIMP3
	FAM105A	BAIAP3	CITED2	IFI44	IL6						TLR2
	FAM126B	BAK1	CLASP1	IFRD2	CXCL8						TMED7
	FAM129B	BAMBI	CLIC2	IFT122	ILF3						TMEM120A
	FAM69B	BANF1	CLIC4	IGF1R	IMPDH1						TMEM151B
	FAM84A	BBOX1	CMBL	IRF6	INHBB						TNC
	FDPS	BBS4	CMTM7	IRF7	ITPKB						TRIM25
	FEZ1	BCKDHB	CNP	JMJD6	IVL						USP15
	FGF12	BCL10	CNTF	KATNAL2	JAG2						USP24
	FGF13	BCL11A	CNTN1	KBTBD4	KCNJ1						UTP18
	FGF9	BCL11B	COMT	KIF23	KIT						VWC2L
	FGL2	BCL2L11	COQ10B	KIFC1	KRT8						WDR26
	FKBP5	BCL7A	COQ6	KPTN	KRT9						WDR46
	FN1	BEND6	CORO1C	LAMC2	KRT18						WDR7
	FNDC3B	BEX2	CORO6	LFNG	LAMA4						XPNPEP1
	FRMD5	BEX4	CREB3	LIMK2	LAMA5						ZSWIM5
	FXYD5	BGN	CREBL2	LLGL1	LECT2
	FXYD7	BICD1	CREG1	LONP2	LHX1
	GABRA2	BLVRB	CRYAB	LPIN1	LIFR
	GADD45A	BMP2K	CSDC2	LRRC42	LRP2
	GAL	BMP5	CSNK2A2	LYPLA1	LTBP2
	GCH1	BMPER	CSRP2BP	MAD1L1	LTC4S
	GCNT2	BRCA1	CST3	MAPK3	LTF
	GDA	BRI3BP	CTH	MB	BCAM
	GDAP1	BRIX1	CTNNAL1	MCEE	MATN1
	GGH	BRSK2	CTSF	MCOLN2	MC3R
	GLIPR1	BRWD1	CYP20A1	MCOLN3	MC4R
	GLRB	BTG1	CYP26B1	MDK	MC5R
	GMFG	BTRC	CYP27A1	MED26	MMP10
	GMPS	C10orf35	CYR61	MEIG1	MMP13
	GNAI1	C10orf54	DCAF13	MELK	MMP15
	GNAI3	C11orf31	DDIT4	METTL8	MMP17
	GNB2L1	C11orf49	DDX31	MIER3	MOV10
	GPD1	C14orf39	DDX41	MIS12	MSMB
	GPM6A	C16orf45	DGAT1	MKRN2	MUC1
	GPR34	C16orf52	DGAT2	MOS	MUC3A
	GPR68	C16orf54	DGKA	MOV10L1	MUC4
	GPRASP1	C1GALT1	DHPS	MPP1	MUC5AC
	GPRC5B	C1orf216	DHTKD1	MRPL3	MYH2
	GPX1	C1orf54	DIP2A	MUS81	MYH3
	GRIA3	C1QA	DKK3	MX1	MYH4
	GRM3	C1QL3	DLGAP1	MX2	MYH7
	GSPT1	C1QTNF4	DNAJA4	MYBPC1	MYH10
	GUCY1B3	C2orf40	DNAJB14	MYC	MYH11
	HEATR5A	C2orf47	DNAJC2	MYL7	MYO1D
	HEXB	C2orf69	DPAGT1	MYOG	MYO10
	HHATL	C4A	DRAM2	NCF4	NUBP1
	HIF1A	C4orf33	DSCC1	NEK2	NCL
	HMGB2	C6orf62	DSTYK	NEUROD4	TONSL
	HN1	CA10	DUSP15	NKX2-3	SLC11A2
	HNRNPAB	CA11	DYNLL2	NME4	NRF1
	HNRNPF	CA3	DYNLRB2	NMRK2	NTF3
	HOXB5	CA7	DYNLT1	NONO	GPR143
	HS3ST1	CABLES1	E2F5	NPLOC4	OAZ1
	HSPA1A	CABLES2	EAF1	NR4A3	OXCT1
	HSPB1	CACNA1B	EBNA1BP2	NUMBL	P2RY1
	HSPB8	CACNA2D1	ECE1	NUP155	P2RY4
	HTR2C	CACNA2D2	ECH1	NUP50	PCSK5
	ID4	CACNB4	EDNRB	NUPL1	ENPP3
	IER3	CACNG2	EEF1B2	OCIAD2	PIK3CG
	IER5	CADM2	EEF1E1	OLIG3	PKD1
	IFI30	CALB1	EFR3A	OVCH1	PKD2
	IFITM2	CALCRL	EIF1AD	P2RX4	PLCG1
	IGFBP2	CALN1	EIF2B1	PAICS	PLG
	IL13RA1	CALY	EIF2B3	PAQR5	PLS3
	IL1RAP	CAMK1	EIF3B	PARS2	PLXNA2
	IL33	CAMK2A	EIF3C	PAX6	EXOSC10
	INA	CAMK2N1	EIF3G	PCGF1	POLR2A
	INPP4A	CAMK4	EIF4A2	PDCD7	POMC
	IQSEC3	CAMSAP1	EIF5A	PDE6H	POR
	ITGB2	CAND1	ELOVL2	PDP2	PPP2R5D
	JAM2	CAP2	ENC1	PER3	PPP3R1
	KCND2	CAPN10	ENPP4	PEX12	PRIM2
	KCTD4	CARTPT	ENTPD5	PGLYRP2	PRKD1
	KIAA0101	CASKIN1	ENY2	PHEX	PRKCQ
	KIDINS220	CASP12	EPRS	PHF23	PRNP
	KITLG	CASP6	ERCC1	PHF5A	PRSS1
	KLF6	CASP8	ERH	PIH1D2	PRSS3
	KLHL4	CAV1	ERRFI1	PIWIL1	MASP1
	LAMC1	CAV2	EVC	PLK1	TMPRSS15
	LCP1	CBLN1	EVI2A	POLA2	PSD
	LDHA	CBLN2	EXOSC4	POLD1	PSMD12
	LGALS3	CBLN4	EXOSC8	POLM	PTGER4
	LGI3	CBR3	EZH1	PON2	PTGIR
	LGMN	CBX6	FADS1	PPIH	PTPN13
	LHFPL2	CCDC109B	FAH	PPP1R3B	PTPRK
	LIG1	CCDC112	FAM171B	PPP1R7	NECTIN1
	LITAF	CCDC184	FAM179B	PPP2R2A	PWP2
	LMBRD1	CCDC25	FAM189B	PRICKLE1	RANGAP1
	LMNA	CCDC85A	FAM213A	PRPF31	RAP1A
	LPAR6	CCDC86	FAM53B	PRSS27	RBBP4
	LRP11	CCDC91	FAM63B	PRTFDC1	REL
	LRRC4C	CCK	FBLN1	PSME3	RGS3
	LRRFIP1	CCND2	FBXO21	PTPN6	RPL5
	LSAMP	CCND3	FBXO22	PTRH1	RPL28
	MAGEE1	CCNE2	FBXO3	PUS7L	RPN1
	MAP2K3	CCNT2	FCGR3A	RBM7	RPS3A
	MAPRE1	CCNY	FDX1	RCC1	RPS12
	MAPT	CCR5	FGFR1	RFC5	RPS20
	MCL1	CD151	FGFR3	RHOG	RRBP1
	MDFIC	CD180	FHL3	RIPK2	SDC2
	MEMO1	CD300C	FIBIN	RMI1	CXCL12
	MFSD6	CD300LB	FKBP1A	RPA2	SELENOP
	MGP	CD300LF	FLOT1	RPP14	SHH
	MGST1	CD34	FNBP1	RPS24	SI
	MRC1	CD68	FOXN3	RRS1	ST3GAL2
	MSN	CD84	FRMD8	RTF1	SLC1A4
	MT1E	CD86	FRS3	SAP18	SLC1A5
	MT1H	CD9	FRY	SART3	SLC4A2
	MT3	CD93	FUNDC1	SASS6	SLC5A1
	MYT1L	CDC14A	FXYD1	SH3BGRL	SLC6A12
	NALCN	CDC42	GAA	SLBP	SLC12A2
	NAP1L2	CDCA4	GAB1	SLC16A3	SLC34A1
	NAP1L3	CDCA8	GABARAPL2	SLC16A9	SLC22A3
	NAP1L5	CDH4	GALM	SLC25A51	SMARCE1
	NDRG4	CDH5	GAP43	SLC35B1	SMN1; SMN2
	NEK6	CDH7	GAR1	SLC35E1	SNRNP70
	NES	CDK14	GARS	SLC6A4	SNTB1
	NFKBIA	CDK4	GART	SMARCAD1	SRMS
	NHP2	CDK5R1	GAS6	SNRPA	SRP19
	NINJ1	CDK5R2	GBE1	SNRPB2	SSTR5
	NKIRAS1	CDKL2	GINS4	SNRPD3	STAT4
	NLN	CDKN1A	GJA1	SOX14	STYX
	NMT1	CDKN1C	GJC2	SOX2	SULT2B1
	NPTX1	CDKN2C	GKAP1	SPAG6	CNTN2
	NQO2	CDS1	GLS	SPATA4	TCOF1
	NRCAM	CDT1	GLUD1	SPINT1	TEC
	NRXN1	CEBPB	GNL2	SPTAN1	TEP1
	NSF	CEBPD	GNPNAT1	SRPK1	TERT
	NT5E	CELA1	GPNMB	STAM	TFCP2
	NTRK2	CELF4	GPR19	STK39	TG
	NUP93	CENPQ	GPR37	SUPT16H	TIE1
	NXPH1	CEP192	GPR37L1	SURF2	TNNI1
	OCLN	CEP97	GPR84	SUV420H1	TOP1
	ODC1	CFLAR	GPRASP2	TAC1	TOP2B
	OGFRL1	CGGBP1	GPX3	TAF1A	TPM1
	OGN	CHD5	GRHPR	TAF5L	TPM4
	OPCML	CHEK1	GRIN2C	TBP	TPO
	OSTF1	CHGA	GRK6	TBPL2	TPSB2
	OTUD1	CHIC1	GRM1	TEKT2	TPSAB1
	P4HB	CHIC2	GSTA3	TF	TRPC4
	PABPC1	CHL1	GSTM5	TGDS	TTN
	PACSIN1	CHN1	GTF2A2	THOC3	TUFM
	PADI2	CHN2	GULP1	THOP1	TXK
	PANK1	CHRNA7	H2AFX	TIMM9	TYRO3
	PCDH20	CHST10	HAPLN2	TM2D1	UBA1
	PCDH8	CHST11	HAT1	TM9SF1	UBE2D2
	PCDH9	CIB1	HBB	TM9SF3	UMOD
	PDGFRA	CIDEA	HCFC2	TM9SF4	USP4
	PDPN	CISD1	HCN2	TMEM38A	USH2A
	PEG3	CIT	HEY2	TNPO2	VAV2
	PF4	CKAP2L	HIBADH	TRABD	VWF
	PFN1	CKAP4	HLA-DMA	TRAIP	ZAN
	PGRMC2	CKLF	HLA-DMB	TRAM2	ZNF16
	PIGA	CKS1B	HLA-E	TSPAN6	ZNF22
	PITPNM1	CKS2	HMOX1	TTC25	ZNF131
	PLCB1	CLDN5	HNRNPA1L2	TYMS	ZNF217
	PLCB4	CLGN	HOMER3	UBA3	ZP2
	PLEKHH1	CLIP1	HOPX	UBA52	LRP8
	PLS1	CLMN	HRSP12	UBE2W	CXCR4
	PMEPA1	CLSTN2	HS2ST1	UCHL1	FZD3
	PNKD	CLSTN3	IARS	UTP11L	CUBN
	PNMAL2	CLVS2	IER5L	VAX1	CDK2AP1
	PPAPDC1B	CMPK1	IFNGR2	VCP	CLPP
	PPP1R14B	CMTM3	IFT80	WDR78	DYSF
	PPP2R1B	CMTM5	IFT81	XRCC3	AXIN1
	PPP2R2B	CNDP2	IPO4	XRN2	H4C1; H4C2; H4C3; H4C4; H4C5; H4C6; H4C8; H4C9; H4C11; H4C12; H4C13; H4C14; H4C15; H4-16
	PPP3CB	CNN3	IPO5	YIPF7	SPOP
	PPTC7	CNNM1	IPP	YPEL4	EEA1
	PRKACB	CNOT4	ISOC1	YWHAQ	LTBP4
	PRKAG2	CNR1	ITM2B	ZCCHC8	DYRK2
	PRKCDBP	CNTNAP2	ITM2C	ZDHHC24	SMARCA5
	PRKCE	CNTNAP4	IWS1	ZNF598	PPFIA2
	PRRT1	COL19A1	KARS	ZNF729	PARG
	PRSS23	COL25A1	KATNA1		DENR
	PSIP1	COL5A2	KCNA1		RUVBL1
	PSME2	COL5A3	KCNS3		USO1
	PTBP1	COL6A1	KCTD11		B3GALT2
	PTGDS	COL6A3	KDELR3		NAPA
	PTPN12	COL8A1	KDM6B		SIGLEC5
	PVRL3	COLGALT1	KHDRBS3		RGS9
	PXN	CORO1A	KLF15		DYRK4
	PYCARD	COTL1	KLHL23		FCGBP
	RAB3A	CPEB3	KLHL24		PROZ
	RAB40B	CPLX2	KLHL7		EIF2B4
	RAB6B	CPNE3	KLHL8		KYNU
	RAB8B	CPNE4	KRCC1		WASL
	RAC2	CPSF6	LDHB		RGN
	RAD23B	CRABP1	LGI4		RRP9
	RAI14	CRBN	LHFPL3		EXO1
	RAP2B	CREBZF	LIMCH1		PCSK7
	RAPGEF5	CREG2	LINGO1		ZBED1
	RBM3	CRH	LIX1		LRAT
	RBMS1	CRIP1	LMAN2		CRLF1
	RDH10	CRIP2	LMCD1		GCM2
	RGS5	CRLF2	LMO4		STK17A
	RGS7BP	CRTAC1	LOX		SLC22A6
	RHOC	CRTAP	LRIG3		LONP1
	RIOK3	CRYL1	LRRC16A		NRXN3
	RIT2	CSF1	LRRC4B		PPT2
	RNASE4	CSF2RA	LRRC59		HS6ST1
	RND2	CSF2RB	LRSAM1		CYP7B1
	RPL10A	CSMD3	LSM5		MAGED1
	RPL18	CSNK1G3	LSM7		ADAMTS2
	RPLP0	CSRNP3	LSM8		GAL3ST1
	RPSA	CSRP2	LTB		MPDU1
	RRAS2	CTDSP2	LYRM2		BAG2
	RUNDC3B	CTNNA1	MAGI2		IGDCC3
	RUNX1T1	CTSC	MAGI3		ATP6V1G1
	S100A10	CTSD	MAGOH		SEC22B
	S100A11	CTXN2	MALL		ISG15
	S100A13	CUL2	MAOB		TTLL4
	S100A6	CUL3	MAP2		CROCC
	SAR1A	CUL4B	MAP7D2		EEF1AKMT4-ECE2
	SAT1	CUX2	MAPK9		KNTC1
	SATB1	CX3CR1	MAPKAPK3		BCLAF1
	SCN7A	CXADR	MARS		TBC1D5
	SEC11A	CYB5R3	MBOAT2		PTDSS1
	SEC61A1	CYBB	MCAM		RGP1
	SEC61B	CYFIP1	MCRS1		TRIM14
	SEL1L3	CYFIP2	MDC1		HEPH
	SERP1	CYGB	ME1		ZBTB39
	SERPINB1	CYLD	METRNL		HS3ST3A1
	SERPINI1	CYP1B1	METTL7A		NR1H4
	SF3B1	CYP46A1	MGST2		NAALADL1
	SGK1	CYP4V2	MLX		SRA1
	SGPL1	CYP4X1	MMD2		PIGK
	SHMT2	CYP51A1	MOBP		ABCB6
	SHROOM2	CYYR1	MOG		ABCF2
	SLC12A5	DAB1	MOGS		COX17
	SLC1A1	DACH1	MPI		DPP3
	SLC24A2	DAP	MRPL17		ARPC4
	SLC24A3	DBF4	MRPL24		ACTR3
	SLC25A24	DCAF5	MRTO4		TSPAN3
	SLC39A1	DCC	MTCH2		EBI3
	SLC3A2	DCLK1	MTMR2		FARP1
	SLC4A4	DCLK3	MTX1		CHST4
	SLC6A1	DCP2	MUSTN1		LRRC17
	SLC6A15	DCX	MUT		SF3B4
	SLC7A11	DDHD1	MYRIP		IRX5
	SLCO2B1	DDIT3	N4BP2L2		PRSS16
	SLITRK1	DDO	NACAD		CCNO
	SMARCA2	DDX19A	NACC2		B3GNT3
	SNX7	DDX25	NAT8L		BTN3A3
	SPARCL1	DDX46	NDP		NDC80
	SPOCK2	DECR1	NDRG1		CPQ
	SPOCK3	DEF6	NDRG2		TESK2
	SQLE	DENND5B	NDUFAF4		TMEM147
	SRGN	DEPDC7	NEBL		VAV3
	SRXN1	DERA	NEFL		TOMM40
	SSFA2	DERL1	NEO1		FST
	SSR1	DERL2	NFIA		NXF1
	SSR4	DFNA5	NFIX		SEC23B
	ST8SIA3	DGKK	NGDN		SEC23A
	STAU2	DHCR24	NHP2L1		MYBBP1A
	STMN1	DHCR7	NIP7		DEAF1
	STT3B	DHRS1	NIPSNAP3B		IPO7
	STXBP1	DHX40	NLK		OLFM4
	SV2B	DIAPH2	NMD3		MAB21L2
	SYT1	DIAPH3	NME3		RBCK1
	TBRG1	DICER1	NME6		TRIM16
	TCEAL1	DIRAS2	NMNAT1		MYL12B
	TCEB3	DISP2	NNAT		MYL12A
	TGFBR1	DLAT	NOL3		POSTN
	THBD	DLEU7	NOLC1		KLF1
	THRSP	DLG2	NOP16		CORIN
	THSD7A	DLG4	NOP2		PTGES3
	THY1	DLGAP2	NOP56		MASP2
	TLCD1	DLK1	NOS1AP		PLK2
	TM4SF1	DMRTA1	NPDC1		WDR3
	TMEFF1	DNA2	NPHP1		SF3A3
	TMEM106B	DNAJC1	NPY		PDIA5
	TMEM150C	DNAJC12	NR3C1		TMED2
	TMEM163	DNAJC28	NR3C2		STIP1
	TMEM176A	DNER	NSUN2		TMED10
	TMEM176B	DNM3	NUBP2		GCN1
	TMEM229A	DOCK3	NUCKS1		SDS
	TMEM35	DOCK7	NUDT12		UBE2C
	TMEM43	DOCK8	NUDT9		PRDM7
	TMOD3	DPM1	NUP205		SLC7A9
	TNFRSF11B	DSCAM	NUP35		PWP1
	TNFRSF12A	DSN1	NUP37		KAT7
	TNFRSF1A	DTD1	NUP62		ERLIN2
	TRIM2	DTYMK	NUP85		ERG28
	TSPAN7	DUSP3	NXT1		GALNT5
	TSPO	DYNC1I1	OLFML1		SLC6A14
	TSPYL4	DZIP1	OLFML2A		XPOT
	TTC3	DZIP3	OMD		POU6F2
	TTLL7	EBF1	OMG		PDAP1
	TWF1	EBF2	ORAI1		U2AF2
	TXN	EBF3	OSTC		Adam10
	TXNDC17	ECSCR	P2RY12		Alox5
	TXNRD1	EDIL3	PABPC4		C1qc
	TYROBP	EFEMP1	PAMR1		Ctsl
	UBE2D3	EFHD1	PANX1		Cyp3a13
	UGT8	EFNA3	PAQR4		Dab2
	USP9X	EGFL6	PAQR6		Usp17la
	VAMP1	EGFR	PBX3		B4galnt1
	VASP	EGR3	PCBP3		Anpep
	VCAM1	EHD1	PCDH18		Ocln
	VCAN	EIF1AX	PCDH19		Olfr24
	VRK1	EIF2AK2	PCGF5		Cxcl15
	VSNL1	EIF4EBP1	PCYOX1		Sult1c1
	WDR1	EIF4EBP2	PCYT2		Zfp27
	YBX1	EIF5A2	PDCD11		EPN2
	ZDHHC2	ELAVL2	PDCD4		TRAK1
	ZDHHC20	ELAVL3	PDCD6		SV2C
	ZWILCH	ELF1	PDLIM1		IGSF9B
		ELFN2	PDZRN3		MYO16
		ELOVL7	PECR		ENDOD1
		EMCN	PELI2		ZC3H13
		EML1	PEX5L		WDR43
		EMP2	PFKM		KANK1
		EMP3	PGAM5		MDN1
		ENDOU	PGM5		RRP12
		ENHO	PGS1		PDS5A
		ENOPH1	PHGDH		BICD2
		ENPP1	PHLPP1		SASH1
		ENPP5	PHYH		TTC28
		ENPP6	PICALM		SYNE1
		EPB41L3	PIK3C2B		DOCK9
		EPHA4	PIK3IP1		MACF1
		EPHA5	PIM3		TNPO3
		EPHA7	PINK1		TSPAN15
		EPHB1	PIP4K2A		PADI4
		EPHX4	PLCD1		PHLDA3
		EPM2AIP1	PLCL1		FLRT3
		ERAP1	PLEKHA6		Cyp2d3
		ERGIC1	PLEKHG3		NGEF
		ERLEC1	PM20D2		MGAT4C
		ERO1L	POLR1E		SUMF2
		ESAM	POLR2D		NEPRO
		ESD	POLR2F		CHRDL2
		ESR1	PPAP2A		CNOT10
		ESRRG	PPAP2B		DPCD
		ETS1	PPIE		THUMPD3
		ETV1	PPIL3		NOL11
		ETV6	PPM1K		NECTIN3
		EXOC3	PPP1CA		MOXD1
		EXOC6	PPP1R14A		LTN1
		EXTL2	PPP1R15A		RSL1D1
		EYA4	PPP1R1A		OR1J4
		F11R	PPP1R3C		B3GAT3
		FA2H	PPP4C		FBXO4
		FABP5	PPP4R2		CLDN17
		FAM110D	PPRC1		SLC17A5
		FAM111A	PPT1		MYOF
		FAM114A1	PQLC3		TIMM10
		FAM120A	PRDX5		DAPP1
		FAM120B	PRICKLE2		TSPAN13
		FAM127B	PRMT1		KCNMB3
		FAM129A	PROCR		FILIP1
		FAM131B	PROM1		GNMT
		FAM132A	PRPH		TNFRSF21
		FAM13A	PRR13		Plek2
		FAM149A	PSAT1		UTP20
		FAM155A	PSMA4		RRP7A
		FAM163B	PSMA5		Vwa7
		FAM169A	PSMB10		Gatd3a
		FAM174A	PSMB3		FLVCR1
		FAM189A1	PSMB4		MRPL13
		FAM196B	PSMC4		TRPM5
		FAM198B	PSMD13		GPSM2
		FAM19A1	PSMD8		DSE
		FAM46A	PSME4		PADI1
		FAM46C	PSMG2		sema3aa
		FAM49B	PSMG4		EHD3
		FAM57B	PSPC1		Gnl3
		FAM73A	PSTPIP1		STOML2
		FAM76B	PTDSS2		Vinc
		FAM81A	PTPN2		Klp10A
		FAM96A	PTPN4		Dyrk2
		FAR1	PTPRD		Src42A
		FAT3	PTPRS		NaCP60E
		FBLN5	PTPRZ1		Sgs3
		FBN1	PTRH2		Frl
		FBXL16	PURG		Pde6
		FBXL2	PXDN		E(spl)mdelta-HLH
		FBXO30	PYGB		E(spl)m3-HLH
		FBXO41	PYGM		Dop1R2
		FBXO44	RAI1		SCAPER
		FBXO45	RAMP1		SMARCAL1
		FBXO9	RAN		ARHGEF3
		FBXW7	RAPGEF3		EXOSC1
		FCER1G	RAPGEF4		CELA2B
		FCGR1A	RARRES1		SIDT2
		FCGR2A	RARS		TRNT1
		FCGR2B	RASSF4		HSPA14
		FDFT1	RBM5		ZNF219
		FERMT3	RBMS3		CRIM1
		FGD4	RCL1		AMZ2
		FGF11	RCN2		PLA1A
		FGF14	REEP1		EIF3L
		FGFR2	REV3L		ETV7
		FGFRL1	REXO2		LARS1
		FIGF	RFX4		MED15
		FIGN	RHPN2		LSR
		FILIP1L	RIC8A		TRMT6
		FKBP1B	RIOK2		DPH5
		FKBP7	RLBP1		HSPB11
		FLI1	RMND5B		ASB2
		FLNA	RNF125		PADI3
		FLRT1	RNF128		UIMC1
		FLT1	RNF141		KDM3B
		FLT3	RNF180		CLIC5
		FLYWCH1	RNF181		Bysl
		FLYWCH2	RNF182		CPSF2
		FMOD	RNLS		CLIC6
		FNDC3A	RNPS1		Rdh7
		FNDC5	RPA3		CYCS
		FNIP2	RPL14		SLC38A2
		FOXC1	RPL15		SIAE
		FOXD1	RPS15		RIN2
		FOXP1	RPS4Y1		MRPL50
		FOXP2	RRAGB		DDX56
		FRRS1	RSRP1		TRIT1
		FRZB	RUVBL2		ERCC6L
		FSTL1	S1PR1		NXPE4
		FSTL5	S1PR5		WDR55
		FTL	SALL1		TEX10
		FUNDC2	SALL2		SLC66A1
		FUT9	SBNO2		DUS2
		FXR1	SCAMP4		RHBDL2
		FZD6	SCG3		PINX1
		FZD7	SCN4B		TRMT61B
		G2E3	SDAD1		STX17
		G6PD	SDC3		KIF26B
		GABARAPL1	SDPR		MED9
		GABRA1	SEC24A		ANO1
		GABRA3	SEC61G		HEATR1
		GABRA5	SECISBP2L		ARMC4
		GABRB2	SEMA3C		DALRD3
		GABRB3	SEPP1		TMEM33
		GABRG1	SERINC5		RNF220
		GABRG2	SERPINE2		NAT10
		GAD1	SESN1		SMU1
		GAD2	SETD4		OGFOD1
		GADD45B	SF3B3		ABCF3
		GADD45G	SF3B5		CHDH
		GALK1	SFPQ		TMCO6
		GALNS	SFXN5		DNAH3
		GALNT12	SGCA		POLR3B
		GALNT13	SGCB		CCDC88A
		GALNT2	SIVA1		LMBR1L
		GALNT4	SLC22A5		TSR1
		GALNT6	SLC25A10		WDR12
		GALNT7	SLC25A39		SCN3B
		GAS2L3	SLC27A1		ASH1L
		GBA	SLC31A2		PDGFC
		GCC2	SLC35E3		PCDHB13
		GDPD1	SLC35E4		RNF17
		GFAP	SLC38A1		DNAH7
		GFRA1	SLC41A2		TRPV5
		GGPS1	SLC43A2		SLC2A9
		GHDC	SLC4A7		MUC13
		GHR	SLC5A11		FMN2
		GIGYF2	SLC5A3		DHX33
		GJC1	SLC5A7		SDR39U1
		GJD2	SLC6A20		SMYD2
		GLA	SLC6A9		WDR93
		GLCCI1	SLC7A7		PRDM8
		GLIS3	SLCO1C1		ACKR3
		GLRA1	SMAD7		DDX24
		GNA13	SMARCC2		CYSLTR2
		GNAI2	SNAP25		NUP107
		GNAZ	SNCG		PAK5
		GNB1	SNRPC		TRIM54
		GNB5	SNRPF		ZNFX1
		GNG12	SNRPG		SPC25
		GNG13	SOCS5		PLEKHG1
		GNG2	SOD3		ARID1B
		GNG3	SP110		DISP3
		GNG4	SPAG5		KLHL14
		GNG5	SPARC		TMEM181
		GNG8	SPRY2		BEGAIN
		GNL1	SPTBN1		USP36
		GNS	SREBF1		ZFAT
		GOLM1	SRM		SH3RF1
		GOT1	SSPN		LRRN1
		GPAM	SSR2		PHRF1
		GPC6	SSRP1		RNF213
		GPM6B	SSSCA1		DDX55
		GPR101	SSTR1		ANO8
		GPR107	ST3GAL4		NCOA5
		GPR135	ST3GAL6		TRIB3
		GPR162	ST5		G6PC2
		GPR22	ST6GALNAC3		ZP4
		GPR61	STEAP1		Cldn10
		GPR83	STIM1		SQOR
		GPR85	STK10		OPRPN
		GPRIN2	STMN2		RBM25
		GPSM3	STON2		TLNRD1
		GPX7	STXBP3		PRDM13
		GPX8	SV2A		MYG1
		GREB1	SYNCRIP		CCDC81
		GREB1L	SYNJ2BP		PIEZO2
		GRIA2	SYNM		ANKEF1
		GRIA4	SYPL1		NPAS3
		GRID1	SYT11		SLC28A3
		GRIK1	TAF10		PARVG
		GRIN1	TAF1D		FN3K
		GRIN3A	TAF9		TFB2M
		GRIP1	TAGLN2		ROBO3
		GRK5	TAGLN3		CHST8
		GRM5	TBL3		NOM1
		GSPT2	TCP1		CDCP1
		GUSB	TCP11L2		MRPL11
		HAGHL	TES		SPATS2
		HAP1	TEX261		RASL11B
		HAPLN1	TFRC		SLC2A11
		HAUS4	TGFB2		Cfap52
		HBEGF	TGFB3		Gucy2g
		HCK	THRA		Ahcyl2
		HDAC11	TIFAB		Depdc1a
		HDAC2	TIMM8A		Ak7
		HDLBP	TIMP4		C7orf26
		HECW1	TLE4		POGLUT2
		HECW2	TLR4		Tnfrsf23
		HELLS	TMBIM1		MMEL1
		HERC2	TMEM100		TANGO6
		HERC3	TMEM119		EFL1
		HERC6	TMEM144		FAT4
		HEXA	TMEM47		DYNC2H1
		HFE	TMEM50B		GSTCD
		HHEX	TMEM97		EFCC1
		HINT3	TMOD2		ZMYM1
		HIP1	TNIP2		THSD4
		HIST1H1C	TNR		TMC7
		HK2	TOB1		NOL10
		HLA-B	TOM1L2		WDR76
		HLA-DQA1	TP53		SVEP1
		HLF	TP53BP2		ESRP2
		HMBS	TPD52L1		PIF1
		HMGA2	TPP1		FHOD3
		HMGCR	TRA2B		FLAD1
		HMGCS1	TRH		EPC1
		HNRNPD	TRIB1		WNT10A
		HNRNPUL2	TRIM27		SLC19A3
		HOOK1	TRIM59		AKNA
		HOXA10	TRMT1		SLC44A4
		HOXB6	TSHZ1		COL18A1
		HOXC11	TSPAN2		CMIP
		HPCA	TST		EEPD1
		HPCAL4	TTC13		APOL3
		HPGD	TTC27		OR5AC2
		HPGDS	TTC30B		MOB2
		HS3ST2	TTC33		APOLD1
		HS6ST2	TTYH1		TRIM8
		HSD11B1	TWISTNB		URM1
		HSPA12A	TWSG1		FAM83D
		HSPA4	TXNDC16		VMP1
		HSPA4L	TYW1		TRIM7
		HSPB6	UBL7		ADAMTS12
		HSPH1	UCHL3		NETO1
		HTATIP2	UTP14A		KIF18A
		HTR7	UTRN		APH1B
		ICA1	VAMP5		CHST9
		ID1	VGF		NUF2
		ID2	WASF1		TRAPPC9
		ID3	WDR18		TRPT1
		IDI1	WWC2		CRISPLD2
		IDUA	YARS		KCNK16
		IER2	ZBTB20		ROPN1L
		IFI35	ZBTB4		HMCN1
		IFIH1	ZC3H6		BCO2
		IFIT2	ZDHHC9		CDCA7
		IFITM1	ZIC3		SLC4A11
		IFNAR1	ZNF281		SPNS1
		IFNAR2	ZNF354C		OBSCN
		IFNGR1	ZNF423		QRICH2
		IFRD1	ZNF462		UTP15
		IGDCC4	ZPR1		SLA2
		IGF1	ZSCAN26		POMK
		IGFBP6	ZYX		SLF1
		IGFBP7			RNF135
		IGSF1			NAA38
		IKBIP			NIFK
		IL10RB			HOOK3
		IL1RAPL1			LZTS2
		IL6R			NTNG2
		IL6ST			EBPL
		ILDR2			MYPN
		ILK			FUT10
		INADL			RIOX2
		INCENP			FAM136A
		INPP4B			SLC49A4
		INSIG1			DISP1
		INTS10			KRTAP4-3
		IQCB1			KRTAP4-2
		IRAK4			LGALS12
		IRF8			ZCCHC3
		IRF9			FAM207A
		IRGM			NKD2
		ISLR			HELZ2
		ITGA6			ITPRIP
		ITGAM			FGD3
		ITGAV			PAPLN
		ITGB3BP			KLC4
		ITGB5			RSPRY1
		ITIH3			BTBD6
		ITSN1			SAMD1
		JAG1			TRIM47
		JMY			SESTD1
		JPH3			NLRP12
		JPH4			SYT12
		KALRN			NXPE3
		KANK2			MARVELD3
		KANK3			RFT1
		KANK4			PRR29
		KATNAL1			FANK1
		KBTBD7			MOB1B
		KCNA4			TIMM50
		KCNAB2			MGME1
		KCNC1			CCDC102A
		KCNC2			PKHD1L1
		KCNC3			NEURL3
		KCND3			TBCK
		KCNG4			Nat8f2
		KCNH2			GCNA
		KCNIP1			TTYH2
		KCNIP4			TMEM203
		KCNJ12			C1galt1
		KCNJ14			EPSTI1
		KCNJ3			Rdh14
		KCNK6			Ano6
		KCNMA1			Slc51a
		KCNMB2			WDR89
		KCNN2			TP53RK
		KCNQ2			AZIN2
		KCNQ5			NLRP3
		KCNS2			PKD1L2
		KCNT1			SLC25A25
		KCNT2			FMNL2
		KCTD10			SMYD4
		KCTD21			C1QTNF5
		KCTD7			C1QTNF7
		KCTD8			GBP5
		KDELC2			MALSU1
		KDELR2			ARAP2
		KDR			MSS51
		KHDRBS2			CPXM2
		KIAA0040			SLC15A4
		KIAA0319			IFI27L1
		KIAA0368			SENP8
		KIAA0408			CYB5D1
		KIAA1024			WFIKKN2
		KIAA1147			GJD3
		KIAA1217			LOXHD1
		KIAA1324			OR1M1
		KIAA1549L			RPTN
		KIAA1551			OR2M3
		KIAA1715			A3GALT2
		KIAA1958			ARHGEF19
		KIAA2022			PIGU
		KIF21A			CNTNAP5
		KIF22			LYPD6
		KIF3A			ZFAND2B
		KIF3C			OTOL1
		KIF5A			METTL6
		KIFAP3			TAAR9
		KIFC2			TAAR1
		KIRREL3			B3GAT2
		KLC1			CD109
		KLF10			TMEM68
		KLF2			C9orf135
		KLF4			GPR119
		KLF5			ASB7
		KLHL1			MYO3B
		KLHL15			Ankrd6
		KLHL6			OR51E1
		KRAS			OR2AG1
		KRR1			ETFRF1
		L1CAM			E2F7
		LACTB2			OTOA
		LAIR1			SLC47A2
		LAMB1			CFAP52
		LAMP2			PIK3R6
		LANCL1			WIPF2
		LAPTM5			ATP8B3
		LASP1			PM20D1
		LBH			DCST1
		LCN2			SHISA4
		LDLRAP1			SMYD1
		LETM1			ZNF385B
		LGALS3BP			EFHB
		LGI1			FGD5
		LGR5			KLB
		LHFP			FAM53A
		LHFPL4			DAB2IP
		LHFPL5			SRFBP1
		LIMA1			ABCA13
		LIMK1			VKORC1L1
		LIN7A			ERICH1
		LIN7B			MCMDC2
		LIN9			RASEF
		LIPA			MFI
		LIX1L			SLC5A8
		LMO3			EML5
		LMTK2			EXD1
		LONRF2			MFSD6L
		LONRF3			LAS2
		LOXL2			ZNF676
		LPAR1			GBP6
		LPCAT1			LRRN4
		LPCAT3			CCDC138
		LPP			PARP15
		LPXN			ADGRA3
		LRCH1			RBM46
		LRFN5			PKD1L1
		LRIG2			COL22A1
		LRP1			OIT3
		LRP10			Krtap19-2
		LRP1B			ADAMTS15
		LRRC4			ADAMTS17
		LRRC49			ADAMTS19
		LRRC8A			SYNPO2
		LRRK1			bli-3
		LRRTM1			glh-2
		LRRTM2			unc-15
		LRRTM3			grp-1
		LRRTM4			trxr-1
		LSS			dis-3
		LTBR			sqt-3
		LUM			nas-14
		LUZP1			hlh-13
		LXN			MPZL3
		LY6E			DNAH10
		LY6H			SLC5A9
		LY86			SPRED2
		LY96			KLHDC8B
		LYNX1			CEP112
		LYPD1			TRIM65
		LYPD6B			DNAH12
		LYSMD4			ANO5
		LZTFL1			Vcpkmt
		MACROD1			Taar4
		MAD2L1			Taar7b
		MAF			Taar8a
		MAGI1			STOX1
		MAN1A1			OR10G9
		MAN2A1			FAM171A1
		MANEAL			ADGRF5
		MANF			VWDE
		MAP2K4			Ano5
		MAP3K3			C1qtnf9
		MAP6D1			Aard
		MAPK1			thbs4b
		MAPK10			TMEM244
		MAPK8			FBXO33
		MAPK8IP2			PHYHD1
		MAPKAPK2			MORN5
		MAPRE2			PLA2G4F
		MARCKS			MAMDC2
		MARK1			NPHP4
		MATK			Cyp3a2
		MATN2			ADGRF1
		MAVS			Agxt2
		MBLAC2			Taar7e
		MCF2			NEK8
		MCM3			LGALS9B
		MCM7			LAMA1
		MDGA2			ZNF283
		MED12L			IGSF10
		MED13			DOK7
		MED14			ZNF775
		MED25			FAM83H
		MEF2C			PPP1R42
		MERTK			CRB2
		MFAP5			CFDP2
		MFSD1			Pnp
		MFSD11			Cyp2j3
		MFSD4			Manf
		MGA			tada3
		MGST3			C1QTNF9
		MICAL1			ENPP7
		MID1			CCDC137
		MIDN			RXFP4
		MKI67			BRINP3
		MKLN1			KY
		MKNK2			TMPRSS11A
		MKRN1			ARSI
		MKRN3			COL28A1
		MLEC			NANOS1
		MMRN2			OR2AT4
		MN1			FREM2
		MOSPD2			PKD1L3
		MPEG1			MSGN1
		MPP3			GPR149
		MPPED2			EYS
		MRAP2			GATD1
		MRE11A			CLEC18A
		MRPL33			TMPRSS9
		MRPL35			scnn1g-b
		MRPL52			GALNT18
		MRPS14			ZNF710
		MRPS6			SPATA21
		MS4A6A			STUM
		MSMO1			NAT16
		MSRB3			rdh10b
		MTDH			lpar1-a
		MTMR7			mcm5-b
		MTPN			mcm7-b
		MTUS2			Taar8b
		MTX3			KRTAP10-6
		MUM1L1			KRTAP10-12
		MVD			KRTAP5-4
		MVP			SHISA2
		MXRA7			HRNR
		MXRA8			FLG2
		MYADM			RBM12B
		MYCBP2			OR52D1
		MYEOV2			OR5AN1
		MYH14			ANKRD34C
		MYLIP			calub
		MYLPF			dtnbp1a
		MYO1B			MUC21
		MYO1F			EEF1AKMT2
		MYO6			DTHD1
		MYPOP			TOMM5
		NAIP			CYP3A29
		NANS			ASTL
		NAPB			LRRC24
		NAPG			UGT2B31
		NASP			nectin3
		NCALD			actr2b
		NCAPD2			TMEM72
		NCAPG2			RASSF10
		NCF1			CCDC154
		NCF2			LRTM2
		NCKAP1L			FIBH
		NCOA7			MUC5B
		NCOR1			KRTAP9-1
		NCS1			MOSMO
		NDRG3			FAM166B
		NDST1			YRK
		NDUFS4			bop1
		NECAB1			asic1a
		NECAB2			PAT11
		NECAB3			CPK4
		NECAP1			UPF1
		NEDD1			AGP19
		NEDD4			CWC21
		NEDD4L			WSC3
		NEGR1			RRP6
		NEK1			PAN1
		NELL1			tubA
		NFATC1			yjgL
		NFATC2			actA
		NFE2L2			III
		NFKBIZ			US11
		NHLRC1			cct6
		NHSL1			ppk5
		NICN1			wsp1
		NIPA1			ycf2
		NIPAL2			cfmA
		NIPAL4			infB
		NIPSNAP1			CYC1
		NKAIN2			lce
		NKRF			ZBTB42
		NLGN1			URGCP
		NLRC3
		NLRC5
		NMRAL1
		NOS1
		NOS3
		NOTCH3
		NOTCH4
		NOV
		NOVA1
		NOX4
		NPB
		NPL
		NPNT
		NPR3
		NR2F2
		NRAS
		NRG3
		NRIP2
		NRIP3
		NRN1
		NRP1
		NSDHL
		NSMCE1
		NT5DC1
		NTN1
		NTNG1
		NTSR2
		NUAK2
		NUDT11
		NUDT6
		NUP160
		NUPR1
		NUS1
		OLFM3
		OLFML3
		OPA1
		OPALIN
		OPRK1
		OPRL1
		OSBPL1A
		OSMR
		P2RX7
		P2RY13
		P2RY14
		P4HA3
		P4HTM
		PAIP1
		PAK1
		PAK3
		PAK7
		PANX2
		PAOX
		PAPD4
		PAPPA
		PAPSS2
		PARD3B
		PARM1
		PARP3
		PARP9
		PARVB
		PBK
		PBXIP1
		PCDH10
		PCDH11X
		PCDH11Y
		PCGF6
		PCLO
		PCMT1
		PCNXL2
		PCOLCE
		PCP4
		PCP4L1
		PCSK1N
		PCSK2
		PDCD6IP
		PDE10A
		PDE3B
		PDE5A
		PDGFRB
		PDGFRL
		PDIA3
		PDK1
		PDLIM5
		PDS5B
		PDXP
		PDZD8
		PER1
		PEX13
		PFDN2
		PGLS
		PGM2
		PGM2L1
		PGPEP1
		PGR
		PHF10
		PHLDB2
		PI4K2B
		PIGM
		PIM2
		PIP5K1B
		PITPNM3
		PJA1
		PJA2
		PKIG
		PKN2
		PLA2G7
		PLAC8
		PLAT
		PLAUR
		PLCE1
		PLCXD3
		PLEC
		PLEKHA1
		PLEKHA8
		PLEKHG2
		PLEKHM1
		PLEKHO1
		PLK4
		PLOD1
		PLOD2
		PLP2
		PLSCR1
		PLXDC2
		PLXNB2
		PLXNC1
		PMP22
		PNCK
		PNMA2
		PNP
		PNPLA7
		PODXL
		POFUT2
		POLA1
		POLB
		POLD4
		POU4F1
		PPARGC1B
		PPFIBP1
		PPIB
		PPIC
		PPIG
		PPIP5K1
		PPM1A
		PPM1L
		PPP1R2
		PPP1R9A
		PPP3CA
		PPP4R1
		PRCP
		PRDX1
		PRDX4
		PRDX6
		PREPL
		PRKAR1B
		PRKAR2B
		PRKCD
		PRKCH
		PRKCZ
		PRLR
		PROS1
		PRPF40A
		PRR18
		PRRT3
		PRRX1
		PSD2
		PSD3
		PSME1
		PTCHD1
		PTGFRN
		PTGR1
		PTGS1
		PTPN3
		PTPRG
		PTPRN2
		PTPRT
		PTRF
		PTX3
		PVALB
		PYGL
		RAB27B
		RAB2B
		RAB31
		RAB32
		RAB33A
		RAB37
		RAB3C
		RAB3IP
		RAB9B
		RABGAP1L
		RAD51AP1
		RADIL
		RALB
		RALGAPA1
		RAMP2
		RANBP6
		RAP1GAP2
		RARRES2
		RASGEF1A
		RASGRF1
		RASGRP1
		RASGRP2
		RBBP6
		RBBP8
		RBFOX1
		RBL1
		RBM4B
		RBMS2
		RBP1
		RBP4
		RBPMS
		RBPMS2
		RCAN1
		RCBTB2
		RCN1
		REEP5
		RELA
		RELL1
		RERG
		RESP18
		REST
		RFC4
		RGL1
		RGMB
		RGS17
		RGS19
		RGS20
		RGS4
		RGS8
		RHBDL1
		RHBDL3
		RHOBTB3
		RHOJ
		RIF1
		RILPL2
		RIMKLA
		RIMS1
		RIMS2
		RIMS3
		RIPK1
		RIPPLY2
		RNASEL
		RNF112
		RNF152
		RNF157
		RNF208
		RNF214
		RNFT1
		RNMT
		RNPEP
		ROR1
		RPH3A
		RPL13
		RPL22
		RPL35
		RPRD1A
		RPS18
		RPS19
		RPS2
		RPS25
		RPS6KA3
		RPS6KA5
		RPS6KA6
		RRAS
		RREB1
		RSPO2
		RSU1
		RTN1
		RTP4
		RUFY2
		RUFY3
		RWDD2A
		RYR2
		RYR3
		S100A4
		S1PR3
		SACM1L
		SAMD12
		SAMHD1
		SAP30
		SASH3
		SAV1
		SC5D
		SCAI
		SCARA3
		SCARB2
		SCCPDH
		SCN1A
		SCN2A
		SCN2B
		SCN3A
		SCN8A
		SCRN1
		SCRN3
		SDC1
		SDC4
		SDF2L1
		SDF4
		SEC24D
		SEC62
		SEC63
		SEMA3E
		SENP6
		SENP7
		SERBP1
		SERHL2
		SERPINA3
		SERPINB6
		SERPING1
		SERPINH1
		SERTAD4
		SETD5
		SEZ6L2
		SFMBT2
		SFRP1
		SFRP2
		SFT2D2
		SGIP1
		SGPP2
		SGSM1
		SH3BGR
		SH3BGRL3
		SH3D19
		SH3GL2
		SH3GLB1
		SH3KBP1
		SHE
		SHISA5
		SHISA9
		SHOX2
		SHPRH
		SIAH2
		SIKE1
		SIN3B
		SIPA1L1
		SIRT3
		SKAP2
		SKI
		SLAIN1
		SLC10A3
		SLC11A1
		SLC12A4
		SLC12A9
		SLC14A1
		SLC16A2
		SLC16A6
		SLC17A6
		SLC22A17
		SLC25A12
		SLC25A14
		SLC25A20
		SLC25A36
		SLC29A4
		SLC2A1
		SLC2A13
		SLC31A1
		SLC32A1
		SLC34A3
		SLC35D3
		SLC35F1
		SLC35F3
		SLC35F4
		SLC38A9
		SLC39A14
		SLC39A8
		SLC44A1
		SLC44A2
		SLC45A4
		SLC48A1
		SLC4A10
		SLC6A5
		SLC6A6
		SLC6A8
		SLC7A10
		SLC7A2
		SLC7A4
		SLC7A5
		SLC8A1
		SLC8A3
		SLC9A5
		SLIT2
		SLITRK2
		SLITRK4
		SLK
		SMAD3
		SMAD5
		SMAGP
		SMO
		SMS
		SNAP23
		SNAP91
		SNCA
		SNPH
		SNX16
		SNX5
		SOCS2
		SOCS6
		SOD2
		SORBS1
		SORCS1
		SOS1
		SOX17
		SOX8
		SPAG1
		SPATA6
		SPCS3
		SPECC1
		SPG21
		SPHKAP
		SPINT2
		SPOCK1
		SPP1
		SPRY3
		SPTLC2
		SRI
		SRR
		SRSF7
		SS18L1
		SSBP1
		SSBP2
		SST
		ST13
		ST3GAL5
		ST6GALNAC4
		ST6GALNAC5
		ST8SIA1
		STAM2
		STARD4
		STARD8
		STEAP2
		STK17B
		STMN3
		STON1
		STRA13
		STT3A
		STX1B
		STXBP5
		STXBP5L
		STXBP6
		SUB1
		SULF1
		SULF2
		SULT4A1
		SUMF1
		SUSD2
		SVIL
		SYBU
		SYCE2
		SYDE2
		SYN1
		SYN3
		SYNGR1
		SYNGR2
		SYNGR3
		SYNJ1
		SYNPR
		SYP
		SYT16
		SYT2
		SYT7
		SYT9
		TACR3
		TAF7
		TAF9B
		TAPBP
		TARDBP
		TBC1D8B
		TCEB1
		TCF19
		TCIRG1
		TCN2
		TEAD1
		TECR
		TEK
		TESC
		TET1
		TFAM
		TFDP1
		TFPI
		TGFBR2
		THAP2
		THBS1
		THNSL1
		THRAP3
		TIAL1
		TIPARP
		TIRAP
		TJP1
		TLCD2
		TLN1
		TLN2
		TM7SF2
		TMCC2
		TMCC3
		TMED3
		TMED8
		TMEFF2
		TMEM123
		TMEM130
		TMEM140
		TMEM14A
		TMEM164
		TMEM169
		TMEM178A
		TMEM179
		TMEM179B
		TMEM2
		TMEM229B
		TMEM25
		TMEM30A
		TMEM59L
		TMEM64
		TMEM86A
		TMPO
		TMTC1
		TMTC4
		TMX4
		TNFAIP1
		TNFAIP2
		TNFAIP8
		TNFRSF1B
		TNK2
		TNPO1
		TOMM70A
		TOP2A
		TOPBP1
		TOR1AIP2
		TOR2A
		TOR3A
		TOX2
		TP53BP1
		TPM2
		TPM3
		TPPP
		TPPP3
		TPRKB
		TPX2
		TRAM1
		TRAM1L1
		TRANK1
		TRDMT1
		TRHR
		TRIM23
		TRIM32
		TRIM36
		TRIM37
		TRIM66
		TRIM9
		TRNP1
		TRPC5
		TRPM3
		TSGA10
		TSHZ2
		TSPAN4
		TSPYL1
		TSPYL5
		TSSC4
		TTC30A
		TTC39A
		TUBA8
		TUBG2
		TXNIP
		UAP1L1
		UBA6
		UBAP2L
		UBE2E3
		UBE2I
		UBE2J1
		UBE2L3
		UBE2O
		UBE2QL1
		UBE2V2
		UBE3A
		UBLCP1
		UBR1
		UBR3
		UFM1
		UGDH
		UGGT1
		UNC5B
		UNC5D
		UPP1
		UPP2
		UQCR10
		USP11
		USP13
		USP14
		USP29
		USP30
		USP31
		USP33
		USP53
		UTP6
		UVRAG
		UXT
		VAMP2
		VAMP4
		VAMP8
		VAPB
		VASN
		VAT1
		VCL
		VIP
		VLDLR
		VPS13A
		VPS13C
		VPS18
		VSTM2A
		VSTM2B
		VWA1
		VWA5A
		VWC2
		WAC
		WAPAL
		WASF2
		WDHD1
		WDR17
		WDR33
		WDR37
		WDR47
		WDYHV1
		WIPF1
		WNK2
		WWP2
		WWTR1
		XBP1
		XPO7
		YAP1
		YKT6
		ZBTB11
		ZC3HAV1
		ZCCHC12
		ZCCHC18
		ZDBF2
		ZDHHC17
		ZDHHC18
		ZDHHC22
		ZFAND3
		ZFHX4
		ZFP14
		ZFP36L1
		ZFP36L2
		ZIC5
		ZMAT1
		ZMAT4
		ZMIZ1
		ZMYM2
		ZNF207
		ZNF23
		ZNF248
		ZNF292
		ZNF318
		ZNF354B
		ZNF383
		ZNF420
		ZNF483
		ZNF496
		ZNF563
		ZNF566
		ZNF654
		ZNF7
		ZNF711
		ZNF804A
		ZNF827
		ZNRF2
		ZRANB3
		ZSCAN18
		ZWINT
		ZXDB
		ZYG11B
